# Supplementary material for: A high density linkage map of the bovine genome
Source: BMC Genet. 2009 Apr 24;10:18. doi: 10.1186/1471-2156-10-18 (PMC2680908; doi:10.1186/1471-2156-10-18)
Supplement: Additional file 1 — Unmapped SNPs from the 10K SNP panel. Excel spreadsheet containing unmapped SNPs from the 10K SNP panel and the reason why the marker was not mapped. [file 1471-2156-10-18-S1.xls]

## Sheet: Sheet1
dbSNP RS ID	Reason	Unknown physical position a
rs29001781	Removed from analysis for low allele frequency
rs29003355	Removed from analysis for low allele frequency
rs29009571	Removed from analysis for departure from HWE
rs29009573	Not mapped to a unique position and insertion based on physical position increased the length of linkage map above the threshold of 0.5 cM
rs29009574	Not mapped to a unique position and insertion based on physical position increased the length of linkage map above the threshold of 0.5 cM
rs29009575	Not mapped to a unique position and insertion based on physical position increased the length of linkage map above the threshold of 0.5 cM
rs29009576	Not mapped to a unique position and insertion based on physical position increased the length of linkage map above the threshold of 0.5 cM
rs29009578	Removed from analysis for low allele frequency
rs29009579	Removed from analysis for low allele frequency
rs29009594	Not mapped to a unique position and insertion based on physical position increased the length of linkage map above the threshold of 0.5 cM
rs29009602	Removed from analysis for departure from HWE
rs29009608	Removed from analysis for departure from HWE
rs29009609	Removed from analysis for inheritance inconsistencies
rs29009612	Not mapped to a unique position and insertion based on physical position increased the length of linkage map above the threshold of 0.5 cM
rs29009613	Not mapped to a unique position and insertion based on physical position increased the length of linkage map above the threshold of 0.5 cM
rs29009614	Not mapped to a unique position and insertion based on physical position increased the length of linkage map above the threshold of 0.5 cM
rs29009621	Not mapped to a unique position and insertion based on physical position increased the length of linkage map above the threshold of 0.5 cM
rs29009622	Removed from analysis for inheritance inconsistencies
rs29009629	Removed from analysis for low allele frequency
rs29009632	Removed from analysis for inheritance inconsistencies
rs29009647	Removed from analysis for low allele frequency
rs29009648	Removed from analysis for low allele frequency
rs29009656	Removed from analysis for low allele frequency
rs29009658	Removed from analysis for low allele frequency
rs29009660	Removed from analysis for low allele frequency
rs29009665	Removed from analysis for low allele frequency
rs29009671	Removed from analysis for low allele frequency
rs29009672	Removed from analysis for low allele frequency
rs29009677	Removed from analysis for low allele frequency
rs29009691	Orphan SNP - No chromosome match found
rs29009696	Not mapped to a unique position and insertion based on physical position increased the length of linkage map above the threshold of 0.5 cM
rs29009701	Removed from analysis for inheritance inconsistencies
rs29009703	Removed from analysis for low allele frequency
rs29009719	Removed from analysis for low allele frequency
rs29009721	Removed from analysis for low allele frequency
rs29009726	Removed from analysis for low allele frequency
rs29009747	Not mapped to a unique position and insertion based on physical position increased the length of linkage map above the threshold of 0.5 cM
rs29009753	Removed from analysis for inheritance inconsistencies
rs29009756	Removed from analysis for low allele frequency
rs29009757	Removed from analysis for low allele frequency
rs29009762	Not mapped to a unique position and insertion based on physical position increased the length of linkage map above the threshold of 0.5 cM
rs29009764	Removed from analysis for low allele frequency
rs29009765	Not mapped to a unique position and insertion based on physical position increased the length of linkage map above the threshold of 0.5 cM
rs29009768	Removed from analysis for departure from HWE
rs29009769	Removed from analysis for low allele frequency
rs29009770	Removed from analysis for low allele frequency
rs29009772	Removed from analysis for low allele frequency
rs29009782	Displaced SNP - No chromosome match found
rs29009783	Displaced SNP - No chromosome match found
rs29009792	Removed from analysis for low allele frequency
rs29009814	Removed from analysis for low allele frequency
rs29009818	Not mapped to a unique position and insertion based on physical position increased the length of linkage map above the threshold of 0.5 cM
rs29009837	Removed from analysis for less than 10 informative meioses
rs29009842	Removed from analysis for low allele frequency
rs29009854	Removed from analysis for low allele frequency
rs29009855	Not mapped to a unique position and insertion based on physical position increased the length of linkage map above the threshold of 0.5 cM
rs29009856	Removed from analysis for low allele frequency
rs29009857	Removed from analysis for departure from HWE
rs29009860	Not mapped to a unique position and insertion based on physical position increased the length of linkage map above the threshold of 0.5 cM
rs29009872	Removed from analysis for low allele frequency
rs29009881	Removed from analysis for low allele frequency
rs29009882	Removed from analysis for low allele frequency
rs29009886	Removed from analysis for departure from HWE
rs29009916	Removed from analysis for low allele frequency
rs29009917	Removed from analysis for low allele frequency
rs29009918	Removed from analysis for low allele frequency
rs29009919	Removed from analysis for low allele frequency
rs29009920	Removed from analysis for low allele frequency
rs29009925	Orphan SNP - No chromosome match found
rs29009946	Removed from analysis for low allele frequency
rs29009964	Removed from analysis for low allele frequency
rs29009971	Not mapped to a unique position and insertion based on physical position increased the length of linkage map above the threshold of 0.5 cM
rs29009973	Removed from analysis for low allele frequency
rs29009974	Not mapped to a unique position and insertion based on physical position increased the length of linkage map above the threshold of 0.5 cM
rs29009975	Removed from analysis for low allele frequency
rs29009976	Removed from analysis for low allele frequency
rs29009979	Removed from analysis for low allele frequency
rs29009992	Not mapped to a unique position and insertion based on physical position increased the length of linkage map above the threshold of 0.5 cM
rs29010008	Not mapped to a unique position and insertion based on physical position increased the length of linkage map above the threshold of 0.5 cM
rs29010011	Removed from analysis for low allele frequency
rs29010017	Removed from analysis for low allele frequency
rs29010031	Removed from analysis for low allele frequency
rs29010040	Not mapped to a unique position and insertion based on physical position increased the length of linkage map above the threshold of 0.5 cM
rs29010041	Not mapped to a unique position and insertion based on physical position increased the length of linkage map above the threshold of 0.5 cM
rs29010042	Not mapped to a unique position and insertion based on physical position increased the length of linkage map above the threshold of 0.5 cM
rs29010044	Removed from analysis for less than 10 informative meioses
rs29010046	Removed from analysis for low allele frequency
rs29010048	Not mapped to a unique position and insertion based on physical position increased the length of linkage map above the threshold of 0.5 cM
rs29010057	Removed from analysis for low allele frequency
rs29010059	Removed from analysis for low allele frequency
rs29010066	Removed from analysis for low allele frequency
rs29010073	Removed from analysis for low allele frequency
rs29010074	Removed from analysis for low allele frequency
rs29010075	Removed from analysis for inheritance inconsistencies
rs29010082	Not mapped to a unique position and insertion based on physical position increased the length of linkage map above the threshold of 0.5 cM
rs29010093	Removed from analysis for low allele frequency
rs29010102	Not mapped to a unique position and insertion based on physical position increased the length of linkage map above the threshold of 0.5 cM
rs29010109	Removed from analysis for departure from HWE
rs29010113	Removed from analysis for departure from HWE
rs29010118	Removed from analysis for inheritance inconsistencies
rs29010119	Removed from analysis for low allele frequency
rs29010122	Not mapped to a unique position and insertion based on physical position increased the length of linkage map above the threshold of 0.5 cM
rs29010123	Removed from analysis for low allele frequency
rs29010137	Removed from analysis for low allele frequency
rs29010140	Removed from analysis for low allele frequency
rs29010141	Removed from analysis for low allele frequency
rs29010145	Removed from analysis for low allele frequency
rs29010149	Removed from analysis for departure from HWE
rs29010154	Removed from analysis for less than 10 informative meioses
rs29010158	Removed from analysis for low allele frequency
rs29010158	Removed from analysis for low allele frequency
rs29010162	Not mapped to a unique position and insertion based on physical position increased the length of linkage map above the threshold of 0.5 cM
rs29010169	Removed from analysis for low allele frequency
rs29010195	Removed from analysis for low allele frequency
rs29010202	Removed from analysis for low allele frequency
rs29010204	Not mapped to a unique position and insertion based on physical position increased the length of linkage map above the threshold of 0.5 cM
rs29010208	Removed from analysis for low allele frequency
rs29010209	Removed from analysis for low allele frequency
rs29010217	Removed from analysis for low allele frequency
rs29010227	Removed from analysis for inheritance inconsistencies
rs29010235	Not mapped to a unique position and insertion based on physical position increased the length of linkage map above the threshold of 0.5 cM
rs29010237	Removed from analysis for less than 10 informative meioses
rs29010238	Removed from analysis for low allele frequency
rs29010239	Removed from analysis for low allele frequency
rs29010240	Orphan SNP - No chromosome match found
rs29010243	Removed from analysis for low allele frequency
rs29010244	Removed from analysis for low allele frequency
rs29010245	Removed from analysis for inheritance inconsistencies
rs29010248	Not mapped to a unique position and insertion based on physical position increased the length of linkage map above the threshold of 0.5 cM
rs29010251	Removed from analysis for inheritance inconsistencies
rs29010252	Removed from analysis for departure from HWE
rs29010256	Removed from analysis for low allele frequency
rs29010268	Not mapped to a unique position and insertion based on physical position increased the length of linkage map above the threshold of 0.5 cM
rs29010269	Removed from analysis for inheritance inconsistencies
rs29010280	Not mapped to a unique position and insertion based on physical position increased the length of linkage map above the threshold of 0.5 cM
rs29010287	Removed from analysis for low allele frequency
rs29010294	Not mapped to a unique position and insertion based on physical position increased the length of linkage map above the threshold of 0.5 cM
rs29010301	Displaced SNP - No chromosome match found
rs29010302	Removed from analysis for less than 10 informative meioses
rs29010307	Removed from analysis for inheritance inconsistencies
rs29010309	Removed from analysis for inheritance inconsistencies
rs29010311	Not mapped to a unique position and insertion based on physical position increased the length of linkage map above the threshold of 0.5 cM
rs29010314	Not mapped to a unique position and insertion based on physical position increased the length of linkage map above the threshold of 0.5 cM
rs29010317	Not mapped to a unique position. Unknown physical position	*
rs29010332	Not mapped to a unique position and insertion based on physical position increased the length of linkage map above the threshold of 0.5 cM
rs29010333	Removed from analysis for low allele frequency
rs29010335	Removed from analysis for inheritance inconsistencies
rs29010339	Removed from analysis for low allele frequency
rs29010342	Removed from analysis for low allele frequency
rs29010349	Not mapped to a unique position and insertion based on physical position increased the length of linkage map above the threshold of 0.5 cM
rs29010351	Removed from analysis for low allele frequency
rs29010352	Removed from analysis for low allele frequency
rs29010357	Removed from analysis for low allele frequency
rs29010367	Removed from analysis for low allele frequency
rs29010368	Removed from analysis for low allele frequency
rs29010369	Removed from analysis for low allele frequency
rs29010370	Removed from analysis for low allele frequency
rs29010372	Not mapped to a unique position and insertion based on physical position increased the length of linkage map above the threshold of 0.5 cM
rs29010373	Removed from analysis for inheritance inconsistencies
rs29010374	Removed from analysis for inheritance inconsistencies
rs29010377	Not mapped to a unique position and insertion based on physical position increased the length of linkage map above the threshold of 0.5 cM
rs29010381	Removed from analysis for low allele frequency
rs29010383	Not mapped to a unique position and insertion based on physical position increased the length of linkage map above the threshold of 0.5 cM
rs29010384	Removed from analysis for inheritance inconsistencies
rs29010387	Removed from analysis for low allele frequency
rs29010390	Not mapped to a unique position and insertion based on physical position increased the length of linkage map above the threshold of 0.5 cM
rs29010397	Removed from analysis for low allele frequency
rs29010408	Removed from analysis for low allele frequency
rs29010417	Not mapped to a unique position and insertion based on physical position increased the length of linkage map above the threshold of 0.5 cM
rs29010438	Removed from analysis for low allele frequency
rs29010447	Removed from analysis for low allele frequency
rs29010455	Removed from analysis for low allele frequency
rs29010456	Removed from analysis for low allele frequency
rs29010465	Removed from analysis for departure from HWE
rs29010472	Removed from analysis for low allele frequency
rs29010484	Displaced SNP - No chromosome match found
rs29010485	Displaced SNP - No chromosome match found
rs29010486	Displaced SNP - No chromosome match found
rs29010487	Displaced SNP - No chromosome match found
rs29010492	Removed from analysis for low allele frequency
rs29010498	Removed from analysis for inheritance inconsistencies
rs29010521	Removed from analysis for low allele frequency
rs29010529	Removed from analysis for low allele frequency
rs29010530	Removed from analysis for low allele frequency
rs29010533	Removed from analysis for low allele frequency
rs29010538	Not mapped to a unique position and insertion based on physical position increased the length of linkage map above the threshold of 0.5 cM
rs29010541	Orphan SNP - No chromosome match found
rs29010769	Orphan SNP - No chromosome match found
rs29010770	Removed from analysis for low allele frequency
rs29010771	Orphan SNP - No chromosome match found
rs29010774	Removed from analysis for low allele frequency
rs29010775	Removed from analysis for low allele frequency
rs29010776	Removed from analysis for low allele frequency
rs29010779	Removed from analysis for low allele frequency
rs29010781	Removed from analysis for low allele frequency
rs29010788	Removed from analysis for low allele frequency
rs29010794	Removed from analysis for low allele frequency
rs29010796	Removed from analysis for low allele frequency
rs29010804	Removed from analysis for low allele frequency
rs29010821	Removed from analysis for low allele frequency
rs29010823	Removed from analysis for low allele frequency
rs29010828	Removed from analysis for low allele frequency
rs29010835	Removed from analysis for low allele frequency
rs29010836	Removed from analysis for low allele frequency
rs29010837	Removed from analysis for low allele frequency
rs29010840	Removed from analysis for departure from HWE
rs29010852	Removed from analysis for low allele frequency
rs29010857	Removed from analysis for low allele frequency
rs29010860	Not mapped to a unique position and insertion based on physical position increased the length of linkage map above the threshold of 0.5 cM
rs29010862	Not mapped to a unique position and insertion based on physical position increased the length of linkage map above the threshold of 0.5 cM
rs29010865	Removed from analysis for low allele frequency
rs29010877	Not mapped to a unique position and insertion based on physical position increased the length of linkage map above the threshold of 0.5 cM
rs29010878	Removed from analysis for low allele frequency
rs29010879	Removed from analysis for low allele frequency
rs29010882	Removed from analysis for low allele frequency
rs29010888	Removed from analysis for low allele frequency
rs29010890	Displaced SNP - No chromosome match found
rs29010891	Displaced SNP - No chromosome match found
rs29010892	Displaced SNP - No chromosome match found
rs29010893	Removed from analysis for inheritance inconsistencies
rs29010896	Removed from analysis for low allele frequency
rs29010902	Removed from analysis for inheritance inconsistencies
rs29010909	Removed from analysis for low allele frequency
rs29010937	Not mapped to a unique position and insertion based on physical position increased the length of linkage map above the threshold of 0.5 cM
rs29010938	Removed from analysis for low allele frequency
rs29010954	Removed from analysis for inheritance inconsistencies
rs29010955	Removed from analysis for low allele frequency
rs29010962	Removed from analysis for low allele frequency
rs29010965	Removed from analysis for low allele frequency
rs29010968	Removed from analysis for low allele frequency
rs29010988	Removed from analysis for inheritance inconsistencies
rs29011005	Not mapped to a unique position. Unknown physical position	*
rs29011006	Not mapped to a unique position. Unknown physical position	*
rs29011007	Not mapped to a unique position. Unknown physical position	*
rs29011008	Removed from analysis for low allele frequency
rs29011009	Removed from analysis for departure from HWE
rs29011012	Not mapped to a unique position and insertion based on physical position increased the length of linkage map above the threshold of 0.5 cM
rs29011013	Removed from analysis for low allele frequency
rs29011015	Removed from analysis for low allele frequency
rs29011025	Removed from analysis for low allele frequency
rs29011039	Removed from analysis for low allele frequency
rs29011040	Removed from analysis for low allele frequency
rs29011046	Removed from analysis for low allele frequency
rs29011056	Removed from analysis for inheritance inconsistencies
rs29011058	Not mapped to a unique position and insertion based on physical position increased the length of linkage map above the threshold of 0.5 cM
rs29011066	Not mapped to a unique position. Unknown physical position	*
rs29011067	Not mapped to a unique position. Unknown physical position	*
rs29011074	Removed from analysis for low allele frequency
rs29011084	Not mapped to a unique position. Unknown physical position	*
rs29011094	Not mapped to a unique position and insertion based on physical position increased the length of linkage map above the threshold of 0.5 cM
rs29011101	Not mapped to a unique position and insertion based on physical position increased the length of linkage map above the threshold of 0.5 cM
rs29011109	Not mapped to a unique position and insertion based on physical position increased the length of linkage map above the threshold of 0.5 cM
rs29011110	Removed from analysis for inheritance inconsistencies
rs29011114	Not mapped to a unique position and insertion based on physical position increased the length of linkage map above the threshold of 0.5 cM
rs29011115	Not mapped to a unique position and insertion based on physical position increased the length of linkage map above the threshold of 0.5 cM
rs29011117	Removed from analysis for inheritance inconsistencies
rs29011122	Removed from analysis for low allele frequency
rs29011123	Removed from analysis for low allele frequency
rs29011124	Not mapped to a unique position and insertion based on physical position increased the length of linkage map above the threshold of 0.5 cM
rs29011129	Removed from analysis for inheritance inconsistencies
rs29011133	Removed from analysis for low allele frequency
rs29011135	Not mapped to a unique position and insertion based on physical position increased the length of linkage map above the threshold of 0.5 cM
rs29011144	Removed from analysis for low allele frequency
rs29011152	Removed from analysis for low allele frequency
rs29011161	Removed from analysis for low allele frequency
rs29011170	Removed from analysis for inheritance inconsistencies
rs29011176	Removed from analysis for low allele frequency
rs29011184	Not mapped to a unique position. Unknown physical position	*
rs29011187	Displaced SNP - No chromosome match found
rs29011193	Removed from analysis for low allele frequency
rs29011198	Not mapped to a unique position and insertion based on physical position increased the length of linkage map above the threshold of 0.5 cM
rs29011199	Not mapped to a unique position and insertion based on physical position increased the length of linkage map above the threshold of 0.5 cM
rs29011215	Removed from analysis for inheritance inconsistencies
rs29011226	Removed from analysis for low allele frequency
rs29011242	Removed from analysis for departure from HWE
rs29011243	Not mapped to a unique position and insertion based on physical position increased the length of linkage map above the threshold of 0.5 cM
rs29011250	Orphan SNP - No chromosome match found
rs29011257	Displaced SNP - No chromosome match found
rs29011261	Not mapped to a unique position and insertion based on physical position increased the length of linkage map above the threshold of 0.5 cM
rs29011264	Removed from analysis for inheritance inconsistencies
rs29011270	Removed from analysis for inheritance inconsistencies
rs29011271	Removed from analysis for departure from HWE
rs29011274	Removed from analysis for low allele frequency
rs29011280	Not mapped to a unique position and insertion based on physical position increased the length of linkage map above the threshold of 0.5 cM
rs29011284	Displaced SNP - No chromosome match found
rs29011290	Removed from analysis for low allele frequency
rs29011296	Removed from analysis for low allele frequency
rs29011298	Not mapped to a unique position and insertion based on physical position increased the length of linkage map above the threshold of 0.5 cM
rs29011301	Removed from analysis for low allele frequency
rs29011302	Removed from analysis for inheritance inconsistencies
rs29011306	Not mapped to a unique position and insertion based on physical position increased the length of linkage map above the threshold of 0.5 cM
rs29011322	Removed from analysis for low allele frequency
rs29011325	Orphan SNP - No chromosome match found
rs29011333	Not mapped to a unique position and insertion based on physical position increased the length of linkage map above the threshold of 0.5 cM
rs29011340	Removed from analysis for low allele frequency
rs29011349	Orphan SNP - No chromosome match found
rs29011351	Orphan SNP - No chromosome match found
rs29011352	Orphan SNP - No chromosome match found
rs29011353	Orphan SNP - No chromosome match found
rs29011354	Orphan SNP - No chromosome match found
rs29011355	Orphan SNP - No chromosome match found
rs29011357	Orphan SNP - No chromosome match found
rs29011361	Not mapped to a unique position and insertion based on physical position increased the length of linkage map above the threshold of 0.5 cM
rs29011365	Not mapped to a unique position and insertion based on physical position increased the length of linkage map above the threshold of 0.5 cM
rs29011366	Removed from analysis for low allele frequency
rs29011369	Removed from analysis for low allele frequency
rs29011371	Removed from analysis for low allele frequency
rs29011380	Removed from analysis for low allele frequency
rs29011386	Removed from analysis for low allele frequency
rs29011387	Removed from analysis for inheritance inconsistencies
rs29011388	Removed from analysis for low allele frequency
rs29011389	Removed from analysis for low allele frequency
rs29011395	Removed from analysis for inheritance inconsistencies
rs29011411	Removed from analysis for inheritance inconsistencies
rs29011412	Removed from analysis for low allele frequency
rs29011413	Not mapped to a unique position and insertion based on physical position increased the length of linkage map above the threshold of 0.5 cM
rs29011425	Displaced SNP - No chromosome match found
rs29011426	Displaced SNP - No chromosome match found
rs29011428	Not mapped to a unique position. Unknown physical position	*
rs29011434	Removed from analysis for low allele frequency
rs29011443	Removed from analysis for low allele frequency
rs29011444	Not mapped to a unique position and insertion based on physical position increased the length of linkage map above the threshold of 0.5 cM
rs29011446	Removed from analysis for low allele frequency
rs29011459	Not mapped to a unique position and insertion based on physical position increased the length of linkage map above the threshold of 0.5 cM
rs29011464	Not mapped to a unique position and insertion based on physical position increased the length of linkage map above the threshold of 0.5 cM
rs29011470	Displaced SNP - No chromosome match found
rs29011471	Removed from analysis for low allele frequency
rs29011472	Removed from analysis for low allele frequency
rs29011481	Removed from analysis for low allele frequency
rs29011482	Removed from analysis for low allele frequency
rs29011485	Removed from analysis for low allele frequency
rs29011485	Removed from analysis for low allele frequency
rs29011495	Removed from analysis for low allele frequency
rs29011501	Displaced SNP - No chromosome match found
rs29011505	Removed from analysis for low allele frequency
rs29011512	Not mapped to a unique position and insertion based on physical position increased the length of linkage map above the threshold of 0.5 cM
rs29011518	Removed from analysis for low allele frequency
rs29011524	Not mapped to a unique position and insertion based on physical position increased the length of linkage map above the threshold of 0.5 cM
rs29011527	Not mapped to a unique position. Unknown physical position	*
rs29011532	Not mapped to a unique position. Unknown physical position	*
rs29011533	Removed from analysis for inheritance inconsistencies
rs29011539	Orphan SNP - No chromosome match found
rs29011554	Orphan SNP - No chromosome match found
rs29011556	Not mapped to a unique position and insertion based on physical position increased the length of linkage map above the threshold of 0.5 cM
rs29011557	Not mapped to a unique position and insertion based on physical position increased the length of linkage map above the threshold of 0.5 cM
rs29011558	Not mapped to a unique position and insertion based on physical position increased the length of linkage map above the threshold of 0.5 cM
rs29011559	Not mapped to a unique position and insertion based on physical position increased the length of linkage map above the threshold of 0.5 cM
rs29011569	Removed from analysis for low allele frequency
rs29011570	Removed from analysis for low allele frequency
rs29011581	Removed from analysis for low allele frequency
rs29011582	Removed from analysis for low allele frequency
rs29011583	Removed from analysis for low allele frequency
rs29011584	Removed from analysis for low allele frequency
rs29011586	Removed from analysis for low allele frequency
rs29011595	Removed from analysis for inheritance inconsistencies
rs29011596	Removed from analysis for low allele frequency
rs29011601	Removed from analysis for low allele frequency
rs29011604	Removed from analysis for low allele frequency
rs29011612	Removed from analysis for low allele frequency
rs29011615	Removed from analysis for low allele frequency
rs29011616	Removed from analysis for low allele frequency
rs29011618	Not mapped to a unique position and insertion based on physical position increased the length of linkage map above the threshold of 0.5 cM
rs29011632	Removed from analysis for low allele frequency
rs29011655	Not mapped to a unique position and insertion based on physical position increased the length of linkage map above the threshold of 0.5 cM
rs29011668	Removed from analysis for inheritance inconsistencies
rs29011675	Orphan SNP - No chromosome match found
rs29011676	Orphan SNP - No chromosome match found
rs29011677	Orphan SNP - No chromosome match found
rs29011681	Orphan SNP - No chromosome match found
rs29011700	Removed from analysis for departure from HWE
rs29011706	Removed from analysis for low allele frequency
rs29011708	Removed from analysis for low allele frequency
rs29011711	Removed from analysis for inheritance inconsistencies
rs29011713	Removed from analysis for low allele frequency
rs29011716	Removed from analysis for departure from HWE
rs29011721	Removed from analysis for low allele frequency
rs29011726	Removed from analysis for inheritance inconsistencies
rs29011742	Removed from analysis for low allele frequency
rs29011748	Removed from analysis for departure from HWE
rs29011976	Not mapped to a unique position and insertion based on physical position increased the length of linkage map above the threshold of 0.5 cM
rs29011977	Not mapped to a unique position and insertion based on physical position increased the length of linkage map above the threshold of 0.5 cM
rs29011979	Removed from analysis for low allele frequency
rs29011986	Not mapped to a unique position and insertion based on physical position increased the length of linkage map above the threshold of 0.5 cM
rs29011988	Not mapped to a unique position and insertion based on physical position increased the length of linkage map above the threshold of 0.5 cM
rs29012008	Not mapped to a unique position and insertion based on physical position increased the length of linkage map above the threshold of 0.5 cM
rs29012015	Removed from analysis for low allele frequency
rs29012016	Removed from analysis for low allele frequency
rs29012017	Not mapped to a unique position and insertion based on physical position increased the length of linkage map above the threshold of 0.5 cM
rs29012022	Removed from analysis for low allele frequency
rs29012024	Not mapped to a unique position and insertion based on physical position increased the length of linkage map above the threshold of 0.5 cM
rs29012031	Displaced SNP - No chromosome match found
rs29012032	Removed from analysis for low allele frequency
rs29012040	Removed from analysis for low allele frequency
rs29012041	Removed from analysis for low allele frequency
rs29012042	Removed from analysis for low allele frequency
rs29012043	Removed from analysis for departure from HWE
rs29012045	Removed from analysis for low allele frequency
rs29012048	Removed from analysis for low allele frequency
rs29012049	Not mapped to a unique position and insertion based on physical position increased the length of linkage map above the threshold of 0.5 cM
rs29012050	Orphan SNP - No chromosome match found
rs29012051	Removed from analysis for low allele frequency
rs29012053	Removed from analysis for low allele frequency
rs29012062	Displaced SNP - No chromosome match found
rs29012092	Not mapped to a unique position and insertion based on physical position increased the length of linkage map above the threshold of 0.5 cM
rs29012095	Removed from analysis for low allele frequency
rs29012098	Removed from analysis for departure from HWE
rs29012099	Removed from analysis for low allele frequency
rs29012110	Removed from analysis for low allele frequency
rs29012117	Removed from analysis for low allele frequency
rs29012118	Not mapped to a unique position and insertion based on physical position increased the length of linkage map above the threshold of 0.5 cM
rs29012122	Removed from analysis for departure from HWE
rs29012126	Removed from analysis for low allele frequency
rs29012127	Not mapped to a unique position. Unknown physical position	*
rs29012128	Removed from analysis for low allele frequency
rs29012130	Removed from analysis for low allele frequency
rs29012133	Removed from analysis for inheritance inconsistencies
rs29012139	Removed from analysis for low allele frequency
rs29012156	Removed from analysis for less than 10 informative meioses
rs29012157	Removed from analysis for low allele frequency
rs29012159	Removed from analysis for inheritance inconsistencies
rs29012162	Removed from analysis for low allele frequency
rs29012163	Not mapped to a unique position and insertion based on physical position increased the length of linkage map above the threshold of 0.5 cM
rs29012172	Removed from analysis for low allele frequency
rs29012173	Removed from analysis for low allele frequency
rs29012179	Removed from analysis for low allele frequency
rs29012181	Removed from analysis for low allele frequency
rs29012193	Orphan SNP - No chromosome match found
rs29012195	Not mapped to a unique position and insertion based on physical position increased the length of linkage map above the threshold of 0.5 cM
rs29012199	Not mapped to a unique position and insertion based on physical position increased the length of linkage map above the threshold of 0.5 cM
rs29012202	Removed from analysis for low allele frequency
rs29012205	Removed from analysis for low allele frequency
rs29012208	Removed from analysis for low allele frequency
rs29012209	Not mapped to a unique position and insertion based on physical position increased the length of linkage map above the threshold of 0.5 cM
rs29012210	Removed from analysis for low allele frequency
rs29012212	Removed from analysis for low allele frequency
rs29012213	Removed from analysis for less than 10 informative meioses
rs29012231	Removed from analysis for low allele frequency
rs29012238	Removed from analysis for low allele frequency
rs29012242	Removed from analysis for low allele frequency
rs29012243	Removed from analysis for low allele frequency
rs29012262	Displaced SNP - No chromosome match found
rs29012266	Removed from analysis for low allele frequency
rs29012274	Removed from analysis for inheritance inconsistencies
rs29012284	Removed from analysis for low allele frequency
rs29012301	Removed from analysis for low allele frequency
rs29012304	Removed from analysis for low allele frequency
rs29012306	Removed from analysis for inheritance inconsistencies
rs29012318	Removed from analysis for low allele frequency
rs29012322	Removed from analysis for low allele frequency
rs29012334	Removed from analysis for low allele frequency
rs29012336	Removed from analysis for low allele frequency
rs29012338	Removed from analysis for low allele frequency
rs29012340	Displaced SNP - No chromosome match found
rs29012341	Displaced SNP - No chromosome match found
rs29012342	Removed from analysis for inheritance inconsistencies
rs29012355	Not mapped to a unique position and insertion based on physical position increased the length of linkage map above the threshold of 0.5 cM
rs29012356	Removed from analysis for low allele frequency
rs29012357	Removed from analysis for low allele frequency
rs29012358	Removed from analysis for low allele frequency
rs29012359	Removed from analysis for low allele frequency
rs29012362	Removed from analysis for low allele frequency
rs29012370	Removed from analysis for less than 10 informative meioses
rs29012374	Removed from analysis for low allele frequency
rs29012403	Removed from analysis for low allele frequency
rs29012405	Not mapped to a unique position and insertion based on physical position increased the length of linkage map above the threshold of 0.5 cM
rs29012437	Removed from analysis for low allele frequency
rs29012441	Removed from analysis for low allele frequency
rs29012442	Removed from analysis for low allele frequency
rs29012447	Removed from analysis for departure from HWE
rs29012471	Not mapped to a unique position and insertion based on physical position increased the length of linkage map above the threshold of 0.5 cM
rs29012479	Not mapped to a unique position and insertion based on physical position increased the length of linkage map above the threshold of 0.5 cM
rs29012486	Removed from analysis for departure from HWE
rs29012487	Removed from analysis for inheritance inconsistencies
rs29012491	Removed from analysis for low allele frequency
rs29012497	Removed from analysis for departure from HWE
rs29012498	Not mapped to a unique position and insertion based on physical position increased the length of linkage map above the threshold of 0.5 cM
rs29012522	Removed from analysis for low allele frequency
rs29012523	Removed from analysis for low allele frequency
rs29012542	Removed from analysis for inheritance inconsistencies
rs29012546	Removed from analysis for low allele frequency
rs29012546	Removed from analysis for low allele frequency
rs29012548	Not mapped to a unique position and insertion based on physical position increased the length of linkage map above the threshold of 0.5 cM
rs29012555	Removed from analysis for low allele frequency
rs29012561	Not mapped to a unique position and insertion based on physical position increased the length of linkage map above the threshold of 0.5 cM
rs29012569	Removed from analysis for low allele frequency
rs29012572	Removed from analysis for low allele frequency
rs29012573	Removed from analysis for low allele frequency
rs29012578	Removed from analysis for low allele frequency
rs29012581	Orphan SNP - No chromosome match found
rs29012584	Removed from analysis for low allele frequency
rs29012589	Displaced SNP - No chromosome match found
rs29012590	Displaced SNP - No chromosome match found
rs29012595	Removed from analysis for low allele frequency
rs29012596	Displaced SNP - No chromosome match found
rs29012597	Removed from analysis for departure from HWE
rs29012599	Removed from analysis for low allele frequency
rs29012609	Displaced SNP - No chromosome match found
rs29012615	Removed from analysis for inheritance inconsistencies
rs29012635	Removed from analysis for low allele frequency
rs29012638	Removed from analysis for low allele frequency
rs29012645	Not mapped to a unique position and insertion based on physical position increased the length of linkage map above the threshold of 0.5 cM
rs29012658	Removed from analysis for inheritance inconsistencies
rs29012666	Removed from analysis for departure from HWE
rs29012672	Not mapped to a unique position and insertion based on physical position increased the length of linkage map above the threshold of 0.5 cM
rs29012674	Not mapped to a unique position and insertion based on physical position increased the length of linkage map above the threshold of 0.5 cM
rs29012676	Not mapped to a unique position and insertion based on physical position increased the length of linkage map above the threshold of 0.5 cM
rs29012677	Removed from analysis for low allele frequency
rs29012678	Not mapped to a unique position and insertion based on physical position increased the length of linkage map above the threshold of 0.5 cM
rs29012695	Removed from analysis for low allele frequency
rs29012718	Removed from analysis for low allele frequency
rs29012720	Removed from analysis for low allele frequency
rs29012722	Removed from analysis for low allele frequency
rs29012729	Removed from analysis for low allele frequency
rs29012731	Removed from analysis for inheritance inconsistencies
rs29012737	Removed from analysis for departure from HWE
rs29012738	Removed from analysis for low allele frequency
rs29012739	Removed from analysis for low allele frequency
rs29012741	Removed from analysis for low allele frequency
rs29012761	Removed from analysis for departure from HWE
rs29012768	Removed from analysis for low allele frequency
rs29012776	Not mapped to a unique position and insertion based on physical position increased the length of linkage map above the threshold of 0.5 cM
rs29012785	Removed from analysis for low allele frequency
rs29012786	Removed from analysis for low allele frequency
rs29012790	Removed from analysis for low allele frequency
rs29012791	Removed from analysis for low allele frequency
rs29012795	Not mapped to a unique position and insertion based on physical position increased the length of linkage map above the threshold of 0.5 cM
rs29012807	Removed from analysis for low allele frequency
rs29012839	Removed from analysis for low allele frequency
rs29012847	Displaced SNP - No chromosome match found
rs29012855	Removed from analysis for low allele frequency
rs29012857	Removed from analysis for low allele frequency
rs29012874	Not mapped to a unique position. Unknown physical position	*
rs29012881	Removed from analysis for inheritance inconsistencies
rs29012882	Removed from analysis for departure from HWE
rs29012898	Removed from analysis for low allele frequency
rs29012908	Removed from analysis for low allele frequency
rs29012912	Removed from analysis for low allele frequency
rs29012913	Removed from analysis for low allele frequency
rs29012917	Removed from analysis for low allele frequency
rs29012922	Removed from analysis for low allele frequency
rs29012924	Removed from analysis for low allele frequency
rs29012930	Removed from analysis for low allele frequency
rs29012932	Not mapped to a unique position and insertion based on physical position increased the length of linkage map above the threshold of 0.5 cM
rs29012942	Removed from analysis for low allele frequency
rs29012948	Not mapped to a unique position and insertion based on physical position increased the length of linkage map above the threshold of 0.5 cM
rs29013180	Removed from analysis for low allele frequency
rs29013183	Removed from analysis for low allele frequency
rs29013191	Removed from analysis for low allele frequency
rs29013194	Removed from analysis for low allele frequency
rs29013222	Removed from analysis for low allele frequency
rs29013223	Removed from analysis for low allele frequency
rs29013235	Removed from analysis for low allele frequency
rs29013237	Removed from analysis for low allele frequency
rs29013253	Removed from analysis for low allele frequency
rs29013259	Removed from analysis for low allele frequency
rs29013260	Removed from analysis for low allele frequency
rs29013261	Removed from analysis for low allele frequency
rs29013266	Removed from analysis for inheritance inconsistencies
rs29013267	Removed from analysis for low allele frequency
rs29013270	Removed from analysis for inheritance inconsistencies
rs29013271	Removed from analysis for low allele frequency
rs29013276	Removed from analysis for inheritance inconsistencies
rs29013284	Removed from analysis for low allele frequency
rs29013290	Removed from analysis for low allele frequency
rs29013290	Removed from analysis for low allele frequency
rs29013314	Not mapped to a unique position and insertion based on physical position increased the length of linkage map above the threshold of 0.5 cM
rs29013315	Removed from analysis for inheritance inconsistencies
rs29013324	Displaced SNP - No chromosome match found
rs29013325	Displaced SNP - No chromosome match found
rs29013332	Not mapped to a unique position. Unknown physical position	*
rs29013335	Removed from analysis for low allele frequency
rs29013338	Not mapped to a unique position and insertion based on physical position increased the length of linkage map above the threshold of 0.5 cM
rs29013344	Removed from analysis for low allele frequency
rs29013368	Removed from analysis for inheritance inconsistencies
rs29013375	Not mapped to a unique position and insertion based on physical position increased the length of linkage map above the threshold of 0.5 cM
rs29013380	Displaced SNP - No chromosome match found
rs29013381	Removed from analysis for low allele frequency
rs29013390	Removed from analysis for low allele frequency
rs29013401	Removed from analysis for departure from HWE
rs29013404	Not mapped to a unique position and insertion based on physical position increased the length of linkage map above the threshold of 0.5 cM
rs29013406	Removed from analysis for low allele frequency
rs29013410	Not mapped to a unique position and insertion based on physical position increased the length of linkage map above the threshold of 0.5 cM
rs29013412	Removed from analysis for low allele frequency
rs29013413	Removed from analysis for low allele frequency
rs29013414	Removed from analysis for low allele frequency
rs29013419	Not mapped to a unique position and insertion based on physical position increased the length of linkage map above the threshold of 0.5 cM
rs29013435	Not mapped to a unique position and insertion based on physical position increased the length of linkage map above the threshold of 0.5 cM
rs29013437	Removed from analysis for low allele frequency
rs29013438	Removed from analysis for low allele frequency
rs29013447	Not mapped to a unique position and insertion based on physical position increased the length of linkage map above the threshold of 0.5 cM
rs29013448	Not mapped to a unique position and insertion based on physical position increased the length of linkage map above the threshold of 0.5 cM
rs29013449	Displaced SNP - No chromosome match found
rs29013455	Removed from analysis for low allele frequency
rs29013460	Removed from analysis for low allele frequency
rs29013461	Displaced SNP - No chromosome match found
rs29013465	Not mapped to a unique position and insertion based on physical position increased the length of linkage map above the threshold of 0.5 cM
rs29013465	Not mapped to a unique position and insertion based on physical position increased the length of linkage map above the threshold of 0.5 cM
rs29013467	Not mapped to a unique position and insertion based on physical position increased the length of linkage map above the threshold of 0.5 cM
rs29013470	Removed from analysis for low allele frequency
rs29013476	Orphan SNP - No chromosome match found
rs29013481	Not mapped to a unique position and insertion based on physical position increased the length of linkage map above the threshold of 0.5 cM
rs29013500	Not mapped to a unique position and insertion based on physical position increased the length of linkage map above the threshold of 0.5 cM
rs29013501	Removed from analysis for low allele frequency
rs29013509	Removed from analysis for inheritance inconsistencies
rs29013510	Not mapped to a unique position and insertion based on physical position increased the length of linkage map above the threshold of 0.5 cM
rs29013514	Removed from analysis for inheritance inconsistencies
rs29013516	Not mapped to a unique position and insertion based on physical position increased the length of linkage map above the threshold of 0.5 cM
rs29013520	Removed from analysis for low allele frequency
rs29013521	Removed from analysis for inheritance inconsistencies
rs29013531	Removed from analysis for departure from HWE
rs29013540	Removed from analysis for low allele frequency
rs29013555	Removed from analysis for low allele frequency
rs29013559	Removed from analysis for inheritance inconsistencies
rs29013567	Orphan SNP - No chromosome match found
rs29013573	Removed from analysis for low allele frequency
rs29013574	Removed from analysis for low allele frequency
rs29013575	Removed from analysis for low allele frequency
rs29013591	Displaced SNP - No chromosome match found
rs29013600	Removed from analysis for low allele frequency
rs29013601	Removed from analysis for low allele frequency
rs29013609	Removed from analysis for low allele frequency
rs29013610	Removed from analysis for low allele frequency
rs29013612	Removed from analysis for low allele frequency
rs29013613	Not mapped to a unique position and insertion based on physical position increased the length of linkage map above the threshold of 0.5 cM
rs29013614	Removed from analysis for low allele frequency
rs29013616	Removed from analysis for low allele frequency
rs29013619	Removed from analysis for inheritance inconsistencies
rs29013620	Removed from analysis for low allele frequency
rs29013621	Removed from analysis for low allele frequency
rs29013622	Not mapped to a unique position. Unknown physical position	*
rs29013623	Displaced SNP - No chromosome match found
rs29013624	Not mapped to a unique position and insertion based on physical position increased the length of linkage map above the threshold of 0.5 cM
rs29013625	Removed from analysis for low allele frequency
rs29013626	Removed from analysis for low allele frequency
rs29013627	Not mapped to a unique position and insertion based on physical position increased the length of linkage map above the threshold of 0.5 cM
rs29013630	Removed from analysis for low allele frequency
rs29013635	Removed from analysis for low allele frequency
rs29013643	Removed from analysis for low allele frequency
rs29013649	Not mapped to a unique position and insertion based on physical position increased the length of linkage map above the threshold of 0.5 cM
rs29013667	Removed from analysis for inheritance inconsistencies
rs29013676	Not mapped to a unique position and insertion based on physical position increased the length of linkage map above the threshold of 0.5 cM
rs29013677	Removed from analysis for low allele frequency
rs29013683	Removed from analysis for low allele frequency
rs29013684	Removed from analysis for low allele frequency
rs29013689	Removed from analysis for inheritance inconsistencies
rs29013706	Not mapped to a unique position. Unknown physical position	*
rs29013709	Not mapped to a unique position and insertion based on physical position increased the length of linkage map above the threshold of 0.5 cM
rs29013710	Not mapped to a unique position and insertion based on physical position increased the length of linkage map above the threshold of 0.5 cM
rs29013717	Displaced SNP - No chromosome match found
rs29013724	Removed from analysis for inheritance inconsistencies
rs29013728	Orphan SNP - No chromosome match found
rs29013733	Not mapped to a unique position and insertion based on physical position increased the length of linkage map above the threshold of 0.5 cM
rs29013740	Removed from analysis for departure from HWE
rs29013769	Removed from analysis for low allele frequency
rs29013771	Removed from analysis for low allele frequency
rs29013772	Removed from analysis for low allele frequency
rs29013775	Not mapped to a unique position and insertion based on physical position increased the length of linkage map above the threshold of 0.5 cM
rs29013778	Removed from analysis for low allele frequency
rs29013780	Not mapped to a unique position and insertion based on physical position increased the length of linkage map above the threshold of 0.5 cM
rs29013781	Removed from analysis for low allele frequency
rs29013782	Removed from analysis for low allele frequency
rs29013783	Removed from analysis for low allele frequency
rs29013787	Removed from analysis for low allele frequency
rs29013788	Removed from analysis for low allele frequency
rs29013790	Removed from analysis for low allele frequency
rs29013799	Removed from analysis for low allele frequency
rs29013801	Removed from analysis for low allele frequency
rs29013803	Removed from analysis for low allele frequency
rs29013810	Not mapped to a unique position. Unknown physical position	*
rs29013812	Removed from analysis for low allele frequency
rs29013815	Removed from analysis for low allele frequency
rs29013829	Removed from analysis for low allele frequency
rs29013830	Removed from analysis for low allele frequency
rs29013831	Removed from analysis for low allele frequency
rs29013833	Removed from analysis for low allele frequency
rs29013840	Removed from analysis for departure from HWE
rs29013841	Removed from analysis for low allele frequency
rs29013841	Removed from analysis for low allele frequency
rs29013853	Removed from analysis for low allele frequency
rs29013857	Removed from analysis for low allele frequency
rs29013859	Displaced SNP - No chromosome match found
rs29013860	Displaced SNP - No chromosome match found
rs29013861	Displaced SNP - No chromosome match found
rs29013864	Orphan SNP - No chromosome match found
rs29013865	Displaced SNP - No chromosome match found
rs29013868	Removed from analysis for low allele frequency
rs29013869	Not mapped to a unique position and insertion based on physical position increased the length of linkage map above the threshold of 0.5 cM
rs29013875	Removed from analysis for low allele frequency
rs29013879	Removed from analysis for inheritance inconsistencies
rs29013880	Removed from analysis for inheritance inconsistencies
rs29013886	Not mapped to a unique position and insertion based on physical position increased the length of linkage map above the threshold of 0.5 cM
rs29013887	Not mapped to a unique position and insertion based on physical position increased the length of linkage map above the threshold of 0.5 cM
rs29013888	Removed from analysis for low allele frequency
rs29013889	Not mapped to a unique position and insertion based on physical position increased the length of linkage map above the threshold of 0.5 cM
rs29013893	Removed from analysis for inheritance inconsistencies
rs29013898	Displaced SNP - No chromosome match found
rs29013902	Removed from analysis for low allele frequency
rs29013911	Removed from analysis for low allele frequency
rs29013930	Not mapped to a unique position and insertion based on physical position increased the length of linkage map above the threshold of 0.5 cM
rs29013935	Removed from analysis for low allele frequency
rs29013974	Not mapped to a unique position and insertion based on physical position increased the length of linkage map above the threshold of 0.5 cM
rs29013980	Not mapped to a unique position and insertion based on physical position increased the length of linkage map above the threshold of 0.5 cM
rs29013981	Removed from analysis for low allele frequency
rs29013998	Removed from analysis for low allele frequency
rs29014016	Removed from analysis for inheritance inconsistencies
rs29014020	Removed from analysis for inheritance inconsistencies
rs29014021	Removed from analysis for inheritance inconsistencies
rs29014022	Removed from analysis for low allele frequency
rs29014027	Displaced SNP - No chromosome match found
rs29014033	Displaced SNP - No chromosome match found
rs29014035	Not mapped to a unique position and insertion based on physical position increased the length of linkage map above the threshold of 0.5 cM
rs29014041	Not mapped to a unique position and insertion based on physical position increased the length of linkage map above the threshold of 0.5 cM
rs29014042	Not mapped to a unique position and insertion based on physical position increased the length of linkage map above the threshold of 0.5 cM
rs29014043	Not mapped to a unique position and insertion based on physical position increased the length of linkage map above the threshold of 0.5 cM
rs29014044	Removed from analysis for low allele frequency
rs29014061	Removed from analysis for low allele frequency
rs29014069	Removed from analysis for low allele frequency
rs29014075	Not mapped to a unique position and insertion based on physical position increased the length of linkage map above the threshold of 0.5 cM
rs29014079	Displaced SNP - No chromosome match found
rs29014089	Removed from analysis for low allele frequency
rs29014106	Removed from analysis for low allele frequency
rs29014109	Removed from analysis for low allele frequency
rs29014132	Displaced SNP - No chromosome match found
rs29014136	Not mapped to a unique position and insertion based on physical position increased the length of linkage map above the threshold of 0.5 cM
rs29014147	Not mapped to a unique position and insertion based on physical position increased the length of linkage map above the threshold of 0.5 cM
rs29014148	Removed from analysis for inheritance inconsistencies
rs29014368	Not mapped to a unique position. Unknown physical position	*
rs29014373	Removed from analysis for inheritance inconsistencies
rs29014377	Not mapped to a unique position and insertion based on physical position increased the length of linkage map above the threshold of 0.5 cM
rs29014381	Removed from analysis for low allele frequency
rs29014383	Removed from analysis for low allele frequency
rs29014386	Not mapped to a unique position and insertion based on physical position increased the length of linkage map above the threshold of 0.5 cM
rs29014387	Removed from analysis for low allele frequency
rs29014388	Not mapped to a unique position and insertion based on physical position increased the length of linkage map above the threshold of 0.5 cM
rs29014389	Removed from analysis for low allele frequency
rs29014390	Removed from analysis for low allele frequency
rs29014399	Removed from analysis for low allele frequency
rs29014400	Displaced SNP - No chromosome match found
rs29014403	Removed from analysis for low allele frequency
rs29014404	Not mapped to a unique position and insertion based on physical position increased the length of linkage map above the threshold of 0.5 cM
rs29014406	Orphan SNP - No chromosome match found
rs29014423	Removed from analysis for low allele frequency
rs29014424	Removed from analysis for low allele frequency
rs29014426	Removed from analysis for low allele frequency
rs29014429	Displaced SNP - No chromosome match found
rs29014430	Displaced SNP - No chromosome match found
rs29014440	Removed from analysis for low allele frequency
rs29014453	Removed from analysis for low allele frequency
rs29014454	Removed from analysis for low allele frequency
rs29014467	Not mapped to a unique position and insertion based on physical position increased the length of linkage map above the threshold of 0.5 cM
rs29014470	Removed from analysis for low allele frequency
rs29014473	Removed from analysis for low allele frequency
rs29014474	Removed from analysis for departure from HWE
rs29014480	Removed from analysis for inheritance inconsistencies
rs29014481	Not mapped to a unique position and insertion based on physical position increased the length of linkage map above the threshold of 0.5 cM
rs29014485	Removed from analysis for low allele frequency
rs29014493	Removed from analysis for low allele frequency
rs29014497	Removed from analysis for low allele frequency
rs29014498	Removed from analysis for low allele frequency
rs29014509	Displaced SNP - No chromosome match found
rs29014510	Displaced SNP - No chromosome match found
rs29014511	Displaced SNP - No chromosome match found
rs29014512	Displaced SNP - No chromosome match found
rs29014518	Removed from analysis for inheritance inconsistencies
rs29014541	Removed from analysis for inheritance inconsistencies
rs29014542	Displaced SNP - No chromosome match found
rs29014543	Not mapped to a unique position and insertion based on physical position increased the length of linkage map above the threshold of 0.5 cM
rs29014558	Removed from analysis for low allele frequency
rs29014571	Not mapped to a unique position and insertion based on physical position increased the length of linkage map above the threshold of 0.5 cM
rs29014579	Removed from analysis for low allele frequency
rs29014585	Removed from analysis for low allele frequency
rs29014588	Not mapped to a unique position. Unknown physical position	*
rs29014591	Removed from analysis for low allele frequency
rs29014596	Not mapped to a unique position and insertion based on physical position increased the length of linkage map above the threshold of 0.5 cM
rs29014597	Not mapped to a unique position and insertion based on physical position increased the length of linkage map above the threshold of 0.5 cM
rs29014598	Not mapped to a unique position and insertion based on physical position increased the length of linkage map above the threshold of 0.5 cM
rs29014604	Orphan SNP - No chromosome match found
rs29014615	Removed from analysis for low allele frequency
rs29014616	Removed from analysis for low allele frequency
rs29014620	Removed from analysis for inheritance inconsistencies
rs29014625	Removed from analysis for departure from HWE
rs29014626	Removed from analysis for departure from HWE
rs29014628	Removed from analysis for low allele frequency
rs29014629	Removed from analysis for low allele frequency
rs29014630	Removed from analysis for low allele frequency
rs29014635	Displaced SNP - No chromosome match found
rs29014636	Displaced SNP - No chromosome match found
rs29014642	Removed from analysis for low allele frequency
rs29014643	Removed from analysis for low allele frequency
rs29014644	Removed from analysis for low allele frequency
rs29014650	Removed from analysis for low allele frequency
rs29014654	Removed from analysis for low allele frequency
rs29014655	Displaced SNP - No chromosome match found
rs29014656	Displaced SNP - No chromosome match found
rs29014657	Removed from analysis for low allele frequency
rs29014659	Removed from analysis for low allele frequency
rs29014671	Removed from analysis for inheritance inconsistencies
rs29014675	Not mapped to a unique position. Unknown physical position	*
rs29014676	Not mapped to a unique position. Unknown physical position	*
rs29014687	Removed from analysis for low allele frequency
rs29014691	Removed from analysis for low allele frequency
rs29014692	Removed from analysis for inheritance inconsistencies
rs29014705	Orphan SNP - No chromosome match found
rs29014707	Orphan SNP - No chromosome match found
rs29014710	Removed from analysis for inheritance inconsistencies
rs29014725	Not mapped to a unique position and insertion based on physical position increased the length of linkage map above the threshold of 0.5 cM
rs29014726	Not mapped to a unique position and insertion based on physical position increased the length of linkage map above the threshold of 0.5 cM
rs29014727	Not mapped to a unique position and insertion based on physical position increased the length of linkage map above the threshold of 0.5 cM
rs29014728	Not mapped to a unique position and insertion based on physical position increased the length of linkage map above the threshold of 0.5 cM
rs29014731	Not mapped to a unique position and insertion based on physical position increased the length of linkage map above the threshold of 0.5 cM
rs29014732	Not mapped to a unique position and insertion based on physical position increased the length of linkage map above the threshold of 0.5 cM
rs29014733	Removed from analysis for inheritance inconsistencies
rs29014734	Removed from analysis for low allele frequency
rs29014738	Removed from analysis for low allele frequency
rs29014746	Removed from analysis for low allele frequency
rs29014747	Removed from analysis for low allele frequency
rs29014751	Not mapped to a unique position. Unknown physical position	*
rs29014764	Orphan SNP - No chromosome match found
rs29014767	Removed from analysis for low allele frequency
rs29014768	Removed from analysis for low allele frequency
rs29014772	Removed from analysis for inheritance inconsistencies
rs29014782	Removed from analysis for low allele frequency
rs29014786	Removed from analysis for low allele frequency
rs29014796	Removed from analysis for inheritance inconsistencies
rs29014797	Removed from analysis for inheritance inconsistencies
rs29014825	Removed from analysis for low allele frequency
rs29014826	Removed from analysis for low allele frequency
rs29014831	Not mapped to a unique position and insertion based on physical position increased the length of linkage map above the threshold of 0.5 cM
rs29014844	Not mapped to a unique position and insertion based on physical position increased the length of linkage map above the threshold of 0.5 cM
rs29014845	Not mapped to a unique position and insertion based on physical position increased the length of linkage map above the threshold of 0.5 cM
rs29014846	Not mapped to a unique position and insertion based on physical position increased the length of linkage map above the threshold of 0.5 cM
rs29014848	Removed from analysis for low allele frequency
rs29014849	Removed from analysis for low allele frequency
rs29014850	Removed from analysis for low allele frequency
rs29014851	Removed from analysis for low allele frequency
rs29014863	Not mapped to a unique position and insertion based on physical position increased the length of linkage map above the threshold of 0.5 cM
rs29014864	Not mapped to a unique position and insertion based on physical position increased the length of linkage map above the threshold of 0.5 cM
rs29014866	Removed from analysis for low allele frequency
rs29014871	Removed from analysis for low allele frequency
rs29014872	Removed from analysis for low allele frequency
rs29014879	Displaced SNP - No chromosome match found
rs29014881	Removed from analysis for low allele frequency
rs29014885	Removed from analysis for low allele frequency
rs29014906	Displaced SNP - No chromosome match found
rs29014922	Removed from analysis for inheritance inconsistencies
rs29014927	Removed from analysis for inheritance inconsistencies
rs29014962	Not mapped to a unique position and insertion based on physical position increased the length of linkage map above the threshold of 0.5 cM
rs29014965	Not mapped to a unique position and insertion based on physical position increased the length of linkage map above the threshold of 0.5 cM
rs29014966	Not mapped to a unique position and insertion based on physical position increased the length of linkage map above the threshold of 0.5 cM
rs29014971	Displaced SNP - No chromosome match found
rs29014976	Displaced SNP - No chromosome match found
rs29014979	Not mapped to a unique position and insertion based on physical position increased the length of linkage map above the threshold of 0.5 cM
rs29014984	Removed from analysis for inheritance inconsistencies
rs29015005	Removed from analysis for low allele frequency
rs29015016	Orphan SNP - No chromosome match found
rs29015020	Removed from analysis for inheritance inconsistencies
rs29015025	Removed from analysis for low allele frequency
rs29015046	Removed from analysis for low allele frequency
rs29015050	Removed from analysis for inheritance inconsistencies
rs29015051	Removed from analysis for low allele frequency
rs29015055	Removed from analysis for low allele frequency
rs29015059	Removed from analysis for inheritance inconsistencies
rs29015063	Removed from analysis for low allele frequency
rs29015071	Removed from analysis for departure from HWE
rs29015075	Removed from analysis for low allele frequency
rs29015076	Removed from analysis for low allele frequency
rs29015077	Removed from analysis for low allele frequency
rs29015084	Removed from analysis for low allele frequency
rs29015086	Removed from analysis for low allele frequency
rs29015088	Not mapped to a unique position and insertion based on physical position increased the length of linkage map above the threshold of 0.5 cM
rs29015089	Not mapped to a unique position and insertion based on physical position increased the length of linkage map above the threshold of 0.5 cM
rs29015092	Removed from analysis for low allele frequency
rs29015115	Removed from analysis for inheritance inconsistencies
rs29015117	Removed from analysis for low allele frequency
rs29015121	Removed from analysis for low allele frequency
rs29015128	Removed from analysis for low allele frequency
rs29015131	Removed from analysis for low allele frequency
rs29015133	Removed from analysis for low allele frequency
rs29015134	Removed from analysis for low allele frequency
rs29015138	Removed from analysis for low allele frequency
rs29015140	Removed from analysis for low allele frequency
rs29015145	Orphan SNP - No chromosome match found
rs29015148	Not mapped to a unique position. Unknown physical position	*
rs29015159	Removed from analysis for inheritance inconsistencies
rs29015166	Not mapped to a unique position and insertion based on physical position increased the length of linkage map above the threshold of 0.5 cM
rs29015186	Removed from analysis for low allele frequency
rs29015188	Removed from analysis for low allele frequency
rs29015194	Removed from analysis for low allele frequency
rs29015195	Not mapped to a unique position and insertion based on physical position increased the length of linkage map above the threshold of 0.5 cM
rs29015204	Removed from analysis for inheritance inconsistencies
rs29015211	Not mapped to a unique position and insertion based on physical position increased the length of linkage map above the threshold of 0.5 cM
rs29015212	Removed from analysis for low allele frequency
rs29015213	Removed from analysis for low allele frequency
rs29015225	Not mapped to a unique position and insertion based on physical position increased the length of linkage map above the threshold of 0.5 cM
rs29015253	Removed from analysis for low allele frequency
rs29015264	Removed from analysis for low allele frequency
rs29015266	Removed from analysis for inheritance inconsistencies
rs29015276	Removed from analysis for low allele frequency
rs29015283	Not mapped to a unique position and insertion based on physical position increased the length of linkage map above the threshold of 0.5 cM
rs29015284	Not mapped to a unique position and insertion based on physical position increased the length of linkage map above the threshold of 0.5 cM
rs29015285	Removed from analysis for low allele frequency
rs29015291	Removed from analysis for inheritance inconsistencies
rs29015292	Orphan SNP - No chromosome match found
rs29015293	Not mapped to a unique position and insertion based on physical position increased the length of linkage map above the threshold of 0.5 cM
rs29015301	Removed from analysis for low allele frequency
rs29015302	Removed from analysis for low allele frequency
rs29015304	Removed from analysis for low allele frequency
rs29015305	Removed from analysis for low allele frequency
rs29015311	Not mapped to a unique position and insertion based on physical position increased the length of linkage map above the threshold of 0.5 cM
rs29015314	Not mapped to a unique position and insertion based on physical position increased the length of linkage map above the threshold of 0.5 cM
rs29015315	Not mapped to a unique position and insertion based on physical position increased the length of linkage map above the threshold of 0.5 cM
rs29015316	Not mapped to a unique position and insertion based on physical position increased the length of linkage map above the threshold of 0.5 cM
rs29015317	Not mapped to a unique position and insertion based on physical position increased the length of linkage map above the threshold of 0.5 cM
rs29015324	Removed from analysis for low allele frequency
rs29015327	Removed from analysis for low allele frequency
rs29015336	Removed from analysis for low allele frequency
rs29015337	Removed from analysis for low allele frequency
rs29015345	Not mapped to a unique position. Unknown physical position	*
rs29015574	Removed from analysis for inheritance inconsistencies
rs29015577	Removed from analysis for low allele frequency
rs29015585	Removed from analysis for low allele frequency
rs29015594	Not mapped to a unique position and insertion based on physical position increased the length of linkage map above the threshold of 0.5 cM
rs29015598	Removed from analysis for inheritance inconsistencies
rs29015604	Not mapped to a unique position and insertion based on physical position increased the length of linkage map above the threshold of 0.5 cM
rs29015607	Removed from analysis for departure from HWE
rs29015624	Removed from analysis for low allele frequency
rs29015627	Not mapped to a unique position and insertion based on physical position increased the length of linkage map above the threshold of 0.5 cM
rs29015628	Not mapped to a unique position and insertion based on physical position increased the length of linkage map above the threshold of 0.5 cM
rs29015630	Not mapped to a unique position and insertion based on physical position increased the length of linkage map above the threshold of 0.5 cM
rs29015633	Not mapped to a unique position and insertion based on physical position increased the length of linkage map above the threshold of 0.5 cM
rs29015634	Not mapped to a unique position and insertion based on physical position increased the length of linkage map above the threshold of 0.5 cM
rs29015635	Not mapped to a unique position and insertion based on physical position increased the length of linkage map above the threshold of 0.5 cM
rs29015638	Removed from analysis for low allele frequency
rs29015639	Not mapped to a unique position and insertion based on physical position increased the length of linkage map above the threshold of 0.5 cM
rs29015640	Not mapped to a unique position and insertion based on physical position increased the length of linkage map above the threshold of 0.5 cM
rs29015650	Removed from analysis for low allele frequency
rs29015661	Removed from analysis for low allele frequency
rs29015669	Removed from analysis for low allele frequency
rs29015686	Displaced SNP - No chromosome match found
rs29015688	Removed from analysis for inheritance inconsistencies
rs29015691	Removed from analysis for low allele frequency
rs29015705	Removed from analysis for low allele frequency
rs29015706	Removed from analysis for low allele frequency
rs29015707	Removed from analysis for departure from HWE
rs29015722	Removed from analysis for low allele frequency
rs29015723	Removed from analysis for inheritance inconsistencies
rs29015724	Removed from analysis for departure from HWE
rs29015740	Not mapped to a unique position and insertion based on physical position increased the length of linkage map above the threshold of 0.5 cM
rs29015741	Not mapped to a unique position and insertion based on physical position increased the length of linkage map above the threshold of 0.5 cM
rs29015741	Not mapped to a unique position and insertion based on physical position increased the length of linkage map above the threshold of 0.5 cM
rs29015748	Removed from analysis for low allele frequency
rs29015749	Removed from analysis for low allele frequency
rs29015752	Not mapped to a unique position and insertion based on physical position increased the length of linkage map above the threshold of 0.5 cM
rs29015760	Displaced SNP - No chromosome match found
rs29015763	Not mapped to a unique position and insertion based on physical position increased the length of linkage map above the threshold of 0.5 cM
rs29015777	Not mapped to a unique position. Unknown physical position	*
rs29015779	Removed from analysis for low allele frequency
rs29015799	Removed from analysis for low allele frequency
rs29015801	Removed from analysis for low allele frequency
rs29015806	Removed from analysis for departure from HWE
rs29015808	Not mapped to a unique position and insertion based on physical position increased the length of linkage map above the threshold of 0.5 cM
rs29015840	Removed from analysis for inheritance inconsistencies
rs29015847	Removed from analysis for low allele frequency
rs29015850	Not mapped to a unique position and insertion based on physical position increased the length of linkage map above the threshold of 0.5 cM
rs29015852	Removed from analysis for inheritance inconsistencies
rs29015856	Removed from analysis for low allele frequency
rs29015857	Removed from analysis for low allele frequency
rs29015858	Removed from analysis for low allele frequency
rs29015861	Not mapped to a unique position and insertion based on physical position increased the length of linkage map above the threshold of 0.5 cM
rs29015867	Removed from analysis for low allele frequency
rs29015872	Removed from analysis for low allele frequency
rs29015873	Removed from analysis for low allele frequency
rs29015876	Displaced SNP - No chromosome match found
rs29015885	Removed from analysis for low allele frequency
rs29015886	Removed from analysis for low allele frequency
rs29015892	Removed from analysis for low allele frequency
rs29015894	Removed from analysis for low allele frequency
rs29015907	Not mapped to a unique position. Unknown physical position	*
rs29015910	Not mapped to a unique position. Unknown physical position	*
rs29015912	Not mapped to a unique position. Unknown physical position	*
rs29015914	Removed from analysis for low allele frequency
rs29015918	Not mapped to a unique position and insertion based on physical position increased the length of linkage map above the threshold of 0.5 cM
rs29015929	Not mapped to a unique position and insertion based on physical position increased the length of linkage map above the threshold of 0.5 cM
rs29015930	Not mapped to a unique position and insertion based on physical position increased the length of linkage map above the threshold of 0.5 cM
rs29015935	Removed from analysis for inheritance inconsistencies
rs29015936	Not mapped to a unique position and insertion based on physical position increased the length of linkage map above the threshold of 0.5 cM
rs29015938	Removed from analysis for low allele frequency
rs29015940	Removed from analysis for low allele frequency
rs29015940	Removed from analysis for low allele frequency
rs29015944	Removed from analysis for low allele frequency
rs29015964	Removed from analysis for low allele frequency
rs29015965	Removed from analysis for low allele frequency
rs29015968	Removed from analysis for low allele frequency
rs29015978	Removed from analysis for low allele frequency
rs29015981	Removed from analysis for low allele frequency
rs29015984	Removed from analysis for low allele frequency
rs29015985	Removed from analysis for low allele frequency
rs29015994	Removed from analysis for low allele frequency
rs29016001	Removed from analysis for inheritance inconsistencies
rs29016004	Removed from analysis for low allele frequency
rs29016005	Not mapped to a unique position and insertion based on physical position increased the length of linkage map above the threshold of 0.5 cM
rs29016010	Removed from analysis for low allele frequency
rs29016022	Orphan SNP - No chromosome match found
rs29016027	Removed from analysis for low allele frequency
rs29016037	Removed from analysis for low allele frequency
rs29016039	Removed from analysis for low allele frequency
rs29016041	Removed from analysis for low allele frequency
rs29016044	Removed from analysis for low allele frequency
rs29016053	Removed from analysis for low allele frequency
rs29016060	Displaced SNP - No chromosome match found
rs29016068	Removed from analysis for low allele frequency
rs29016069	Removed from analysis for departure from HWE
rs29016073	Removed from analysis for low allele frequency
rs29016075	Orphan SNP - No chromosome match found
rs29016077	Orphan SNP - No chromosome match found
rs29016097	Removed from analysis for inheritance inconsistencies
rs29016105	Removed from analysis for low allele frequency
rs29016106	Removed from analysis for departure from HWE
rs29016114	Displaced SNP - No chromosome match found
rs29016116	Removed from analysis for low allele frequency
rs29016117	Removed from analysis for low allele frequency
rs29016118	Removed from analysis for inheritance inconsistencies
rs29016135	Removed from analysis for low allele frequency
rs29016139	Removed from analysis for low allele frequency
rs29016141	Removed from analysis for low allele frequency
rs29016142	Not mapped to a unique position and insertion based on physical position increased the length of linkage map above the threshold of 0.5 cM
rs29016150	Not mapped to a unique position and insertion based on physical position increased the length of linkage map above the threshold of 0.5 cM
rs29016157	Displaced SNP - No chromosome match found
rs29016158	Removed from analysis for low allele frequency
rs29016161	Removed from analysis for low allele frequency
rs29016164	Not mapped to a unique position and insertion based on physical position increased the length of linkage map above the threshold of 0.5 cM
rs29016169	Removed from analysis for low allele frequency
rs29016174	Removed from analysis for departure from HWE
rs29016181	Removed from analysis for inheritance inconsistencies
rs29016182	Removed from analysis for inheritance inconsistencies
rs29016184	Removed from analysis for low allele frequency
rs29016187	Removed from analysis for low allele frequency
rs29016188	Removed from analysis for low allele frequency
rs29016189	Removed from analysis for low allele frequency
rs29016201	Removed from analysis for inheritance inconsistencies
rs29016203	Removed from analysis for low allele frequency
rs29016217	Removed from analysis for low allele frequency
rs29016220	Removed from analysis for inheritance inconsistencies
rs29016227	Removed from analysis for departure from HWE
rs29016228	Orphan SNP - No chromosome match found
rs29016231	Removed from analysis for low allele frequency
rs29016232	Removed from analysis for low allele frequency
rs29016237	Removed from analysis for low allele frequency
rs29016246	Not mapped to a unique position and insertion based on physical position increased the length of linkage map above the threshold of 0.5 cM
rs29016249	Removed from analysis for low allele frequency
rs29016250	Removed from analysis for low allele frequency
rs29016251	Removed from analysis for low allele frequency
rs29016252	Removed from analysis for low allele frequency
rs29016258	Removed from analysis for low allele frequency
rs29016261	Not mapped to a unique position and insertion based on physical position increased the length of linkage map above the threshold of 0.5 cM
rs29016263	Removed from analysis for departure from HWE
rs29016278	Removed from analysis for less than 10 informative meioses
rs29016279	Removed from analysis for less than 10 informative meioses
rs29016288	Orphan SNP - No chromosome match found
rs29016293	Removed from analysis for inheritance inconsistencies
rs29016301	Removed from analysis for departure from HWE
rs29016302	Not mapped to a unique position and insertion based on physical position increased the length of linkage map above the threshold of 0.5 cM
rs29016305	Not mapped to a unique position and insertion based on physical position increased the length of linkage map above the threshold of 0.5 cM
rs29016307	Not mapped to a unique position. Unknown physical position	*
rs29016320	Removed from analysis for departure from HWE
rs29016321	Not mapped to a unique position. Unknown physical position	*
rs29016324	Orphan SNP - No chromosome match found
rs29016325	Removed from analysis for low allele frequency
rs29016330	Not mapped to a unique position and insertion based on physical position increased the length of linkage map above the threshold of 0.5 cM
rs29016345	Removed from analysis for low allele frequency
rs29016353	Displaced SNP - No chromosome match found
rs29016358	Removed from analysis for low allele frequency
rs29016369	Not mapped to a unique position and insertion based on physical position increased the length of linkage map above the threshold of 0.5 cM
rs29016374	Removed from analysis for inheritance inconsistencies
rs29016378	Removed from analysis for low allele frequency
rs29016385	Not mapped to a unique position and insertion based on physical position increased the length of linkage map above the threshold of 0.5 cM
rs29016396	Removed from analysis for low allele frequency
rs29016413	Displaced SNP - No chromosome match found
rs29016418	Displaced SNP - No chromosome match found
rs29016425	Displaced SNP - No chromosome match found
rs29016445	Not mapped to a unique position and insertion based on physical position increased the length of linkage map above the threshold of 0.5 cM
rs29016458	Removed from analysis for low allele frequency
rs29016461	Removed from analysis for low allele frequency
rs29016467	Removed from analysis for low allele frequency
rs29016474	Removed from analysis for inheritance inconsistencies
rs29016477	Not mapped to a unique position and insertion based on physical position increased the length of linkage map above the threshold of 0.5 cM
rs29016484	Removed from analysis for low allele frequency
rs29016485	Removed from analysis for low allele frequency
rs29016486	Removed from analysis for low allele frequency
rs29016499	Not mapped to a unique position and insertion based on physical position increased the length of linkage map above the threshold of 0.5 cM
rs29016502	Displaced SNP - No chromosome match found
rs29016503	Not mapped to a unique position and insertion based on physical position increased the length of linkage map above the threshold of 0.5 cM
rs29016504	Not mapped to a unique position and insertion based on physical position increased the length of linkage map above the threshold of 0.5 cM
rs29016524	Removed from analysis for low allele frequency
rs29016529	Not mapped to a unique position and insertion based on physical position increased the length of linkage map above the threshold of 0.5 cM
rs29016530	Not mapped to a unique position and insertion based on physical position increased the length of linkage map above the threshold of 0.5 cM
rs29016531	Not mapped to a unique position and insertion based on physical position increased the length of linkage map above the threshold of 0.5 cM
rs29016532	Not mapped to a unique position and insertion based on physical position increased the length of linkage map above the threshold of 0.5 cM
rs29016533	Not mapped to a unique position and insertion based on physical position increased the length of linkage map above the threshold of 0.5 cM
rs29016546	Removed from analysis for low allele frequency
rs29016783	Not mapped to a unique position and insertion based on physical position increased the length of linkage map above the threshold of 0.5 cM
rs29016793	Displaced SNP - No chromosome match found
rs29016797	Removed from analysis for low allele frequency
rs29016798	Removed from analysis for inheritance inconsistencies
rs29016803	Orphan SNP - No chromosome match found
rs29016807	Orphan SNP - No chromosome match found
rs29016821	Displaced SNP - No chromosome match found
rs29016825	Removed from analysis for low allele frequency
rs29016828	Displaced SNP - No chromosome match found
rs29016836	Removed from analysis for low allele frequency
rs29016843	Removed from analysis for low allele frequency
rs29016849	Not mapped to a unique position and insertion based on physical position increased the length of linkage map above the threshold of 0.5 cM
rs29016857	Not mapped to a unique position and insertion based on physical position increased the length of linkage map above the threshold of 0.5 cM
rs29016859	Removed from analysis for inheritance inconsistencies
rs29016860	Not mapped to a unique position and insertion based on physical position increased the length of linkage map above the threshold of 0.5 cM
rs29016863	Removed from analysis for low allele frequency
rs29016864	Removed from analysis for low allele frequency
rs29016865	Removed from analysis for low allele frequency
rs29016868	Removed from analysis for low allele frequency
rs29016880	Removed from analysis for low allele frequency
rs29016882	Removed from analysis for low allele frequency
rs29016894	Removed from analysis for low allele frequency
rs29016900	Removed from analysis for low allele frequency
rs29016907	Removed from analysis for low allele frequency
rs29016909	Displaced SNP - No chromosome match found
rs29016920	Removed from analysis for low allele frequency
rs29016923	Removed from analysis for low allele frequency
rs29016924	Not mapped to a unique position and insertion based on physical position increased the length of linkage map above the threshold of 0.5 cM
rs29016925	Removed from analysis for departure from HWE
rs29016931	Not mapped to a unique position and insertion based on physical position increased the length of linkage map above the threshold of 0.5 cM
rs29016934	Removed from analysis for low allele frequency
rs29016943	Removed from analysis for low allele frequency
rs29016946	Removed from analysis for low allele frequency
rs29016958	Removed from analysis for inheritance inconsistencies
rs29016959	Removed from analysis for low allele frequency
rs29016968	Removed from analysis for low allele frequency
rs29016972	Not mapped to a unique position and insertion based on physical position increased the length of linkage map above the threshold of 0.5 cM
rs29016974	Removed from analysis for departure from HWE
rs29016975	Not mapped to a unique position and insertion based on physical position increased the length of linkage map above the threshold of 0.5 cM
rs29016982	Not mapped to a unique position. Unknown physical position	*
rs29016983	Not mapped to a unique position and insertion based on physical position increased the length of linkage map above the threshold of 0.5 cM
rs29016991	Removed from analysis for low allele frequency
rs29016994	Not mapped to a unique position and insertion based on physical position increased the length of linkage map above the threshold of 0.5 cM
rs29017012	Removed from analysis for low allele frequency
rs29017014	Removed from analysis for low allele frequency
rs29017018	Not mapped to a unique position and insertion based on physical position increased the length of linkage map above the threshold of 0.5 cM
rs29017019	Not mapped to a unique position and insertion based on physical position increased the length of linkage map above the threshold of 0.5 cM
rs29017025	Removed from analysis for low allele frequency
rs29017027	Removed from analysis for low allele frequency
rs29017029	Removed from analysis for low allele frequency
rs29017040	Not mapped to a unique position and insertion based on physical position increased the length of linkage map above the threshold of 0.5 cM
rs29017041	Removed from analysis for low allele frequency
rs29017054	Removed from analysis for inheritance inconsistencies
rs29017057	Removed from analysis for inheritance inconsistencies
rs29017059	Displaced SNP - No chromosome match found
rs29017060	Not mapped to a unique position and insertion based on physical position increased the length of linkage map above the threshold of 0.5 cM
rs29017065	Removed from analysis for low allele frequency
rs29017080	Removed from analysis for inheritance inconsistencies
rs29017094	Removed from analysis for low allele frequency
rs29017096	Displaced SNP - No chromosome match found
rs29017100	Orphan SNP - No chromosome match found
rs29017120	Removed from analysis for low allele frequency
rs29017121	Displaced SNP - No chromosome match found
rs29017126	Removed from analysis for inheritance inconsistencies
rs29017132	Removed from analysis for departure from HWE
rs29017141	Not mapped to a unique position and insertion based on physical position increased the length of linkage map above the threshold of 0.5 cM
rs29017142	Displaced SNP - No chromosome match found
rs29017145	Displaced SNP - No chromosome match found
rs29017146	Displaced SNP - No chromosome match found
rs29017150	Removed from analysis for low allele frequency
rs29017152	Removed from analysis for inheritance inconsistencies
rs29017155	Removed from analysis for low allele frequency
rs29017159	Removed from analysis for inheritance inconsistencies
rs29017170	Removed from analysis for low allele frequency
rs29017175	Not mapped to a unique position and insertion based on physical position increased the length of linkage map above the threshold of 0.5 cM
rs29017181	Removed from analysis for low allele frequency
rs29017184	Removed from analysis for low allele frequency
rs29017185	Removed from analysis for low allele frequency
rs29017189	Not mapped to a unique position and insertion based on physical position increased the length of linkage map above the threshold of 0.5 cM
rs29017190	Removed from analysis for inheritance inconsistencies
rs29017195	Not mapped to a unique position and insertion based on physical position increased the length of linkage map above the threshold of 0.5 cM
rs29017196	Removed from analysis for inheritance inconsistencies
rs29017197	Not mapped to a unique position and insertion based on physical position increased the length of linkage map above the threshold of 0.5 cM
rs29017199	Removed from analysis for low allele frequency
rs29017203	Removed from analysis for inheritance inconsistencies
rs29017205	Removed from analysis for low allele frequency
rs29017207	Removed from analysis for low allele frequency
rs29017208	Removed from analysis for low allele frequency
rs29017211	Removed from analysis for low allele frequency
rs29017212	Removed from analysis for low allele frequency
rs29017217	Removed from analysis for inheritance inconsistencies
rs29017218	Removed from analysis for inheritance inconsistencies
rs29017219	Not mapped to a unique position and insertion based on physical position increased the length of linkage map above the threshold of 0.5 cM
rs29017232	Not mapped to a unique position and insertion based on physical position increased the length of linkage map above the threshold of 0.5 cM
rs29017233	Removed from analysis for low allele frequency
rs29017235	Removed from analysis for inheritance inconsistencies
rs29017237	Removed from analysis for low allele frequency
rs29017240	Removed from analysis for low allele frequency
rs29017244	Removed from analysis for low allele frequency
rs29017279	Displaced SNP - No chromosome match found
rs29017280	Not mapped to a unique position and insertion based on physical position increased the length of linkage map above the threshold of 0.5 cM
rs29017283	Removed from analysis for low allele frequency
rs29017288	Not mapped to a unique position and insertion based on physical position increased the length of linkage map above the threshold of 0.5 cM
rs29017308	Displaced SNP - No chromosome match found
rs29017310	Removed from analysis for departure from HWE
rs29017325	Removed from analysis for departure from HWE
rs29017344	Not mapped to a unique position. Unknown physical position	*
rs29017354	Removed from analysis for low allele frequency
rs29017365	Not mapped to a unique position and insertion based on physical position increased the length of linkage map above the threshold of 0.5 cM
rs29017370	Removed from analysis for inheritance inconsistencies
rs29017371	Removed from analysis for low allele frequency
rs29017388	Removed from analysis for low allele frequency
rs29017396	Removed from analysis for low allele frequency
rs29017397	Removed from analysis for low allele frequency
rs29017407	Removed from analysis for low allele frequency
rs29017408	Removed from analysis for low allele frequency
rs29017415	Removed from analysis for low allele frequency
rs29017416	Removed from analysis for low allele frequency
rs29017418	Removed from analysis for low allele frequency
rs29017425	Removed from analysis for low allele frequency
rs29017428	Removed from analysis for low allele frequency
rs29017430	Removed from analysis for low allele frequency
rs29017431	Removed from analysis for low allele frequency
rs29017439	Removed from analysis for departure from HWE
rs29017442	Not mapped to a unique position and insertion based on physical position increased the length of linkage map above the threshold of 0.5 cM
rs29017446	Displaced SNP - No chromosome match found
rs29017447	Displaced SNP - No chromosome match found
rs29017448	Orphan SNP - No chromosome match found
rs29017449	Not mapped to a unique position and insertion based on physical position increased the length of linkage map above the threshold of 0.5 cM
rs29017452	Not mapped to a unique position and insertion based on physical position increased the length of linkage map above the threshold of 0.5 cM
rs29017456	Not mapped to a unique position and insertion based on physical position increased the length of linkage map above the threshold of 0.5 cM
rs29017462	Removed from analysis for departure from HWE
rs29017463	Removed from analysis for low allele frequency
rs29017464	Removed from analysis for low allele frequency
rs29017466	Removed from analysis for low allele frequency
rs29017467	Displaced SNP - No chromosome match found
rs29017472	Removed from analysis for low allele frequency
rs29017473	Removed from analysis for low allele frequency
rs29017474	Removed from analysis for low allele frequency
rs29017475	Removed from analysis for low allele frequency
rs29017477	Removed from analysis for low allele frequency
rs29017485	Removed from analysis for low allele frequency
rs29017489	Removed from analysis for low allele frequency
rs29017490	Removed from analysis for low allele frequency
rs29017503	Removed from analysis for low allele frequency
rs29017514	Orphan SNP - No chromosome match found
rs29017519	Not mapped to a unique position and insertion based on physical position increased the length of linkage map above the threshold of 0.5 cM
rs29017520	Removed from analysis for low allele frequency
rs29017521	Removed from analysis for low allele frequency
rs29017528	Removed from analysis for low allele frequency
rs29017530	Removed from analysis for low allele frequency
rs29017535	Removed from analysis for low allele frequency
rs29017540	Removed from analysis for low allele frequency
rs29017545	Not mapped to a unique position and insertion based on physical position increased the length of linkage map above the threshold of 0.5 cM
rs29017547	Not mapped to a unique position and insertion based on physical position increased the length of linkage map above the threshold of 0.5 cM
rs29017549	Removed from analysis for low allele frequency
rs29017551	Not mapped to a unique position and insertion based on physical position increased the length of linkage map above the threshold of 0.5 cM
rs29017553	Not mapped to a unique position and insertion based on physical position increased the length of linkage map above the threshold of 0.5 cM
rs29017563	Not mapped to a unique position and insertion based on physical position increased the length of linkage map above the threshold of 0.5 cM
rs29017570	Removed from analysis for low allele frequency
rs29017585	Removed from analysis for low allele frequency
rs29017604	Removed from analysis for low allele frequency
rs29017610	Removed from analysis for low allele frequency
rs29017616	Not mapped to a unique position. Unknown physical position	*
rs29017626	Not mapped to a unique position and insertion based on physical position increased the length of linkage map above the threshold of 0.5 cM
rs29017632	Removed from analysis for low allele frequency
rs29017638	Not mapped to a unique position. Unknown physical position	*
rs29017640	Removed from analysis for low allele frequency
rs29017641	Removed from analysis for low allele frequency
rs29017646	Removed from analysis for departure from HWE
rs29017648	Orphan SNP - No chromosome match found
rs29017650	Removed from analysis for low allele frequency
rs29017661	Removed from analysis for low allele frequency
rs29017667	Removed from analysis for low allele frequency
rs29017685	Removed from analysis for low allele frequency
rs29017688	Removed from analysis for low allele frequency
rs29017689	Removed from analysis for low allele frequency
rs29017706	Not mapped to a unique position and insertion based on physical position increased the length of linkage map above the threshold of 0.5 cM
rs29017710	Not mapped to a unique position and insertion based on physical position increased the length of linkage map above the threshold of 0.5 cM
rs29017714	Not mapped to a unique position and insertion based on physical position increased the length of linkage map above the threshold of 0.5 cM
rs29017715	Not mapped to a unique position and insertion based on physical position increased the length of linkage map above the threshold of 0.5 cM
rs29017726	Removed from analysis for departure from HWE
rs29017742	Removed from analysis for low allele frequency
rs29017745	Not mapped to a unique position and insertion based on physical position increased the length of linkage map above the threshold of 0.5 cM
rs29017974	Not mapped to a unique position and insertion based on physical position increased the length of linkage map above the threshold of 0.5 cM
rs29017975	Not mapped to a unique position and insertion based on physical position increased the length of linkage map above the threshold of 0.5 cM
rs29017976	Removed from analysis for low allele frequency
rs29017991	Removed from analysis for low allele frequency
rs29018018	Removed from analysis for low allele frequency
rs29018026	Not mapped to a unique position and insertion based on physical position increased the length of linkage map above the threshold of 0.5 cM
rs29018028	Removed from analysis for low allele frequency
rs29018032	Not mapped to a unique position and insertion based on physical position increased the length of linkage map above the threshold of 0.5 cM
rs29018035	Removed from analysis for low allele frequency
rs29018044	Removed from analysis for inheritance inconsistencies
rs29018050	Removed from analysis for low allele frequency
rs29018052	Removed from analysis for low allele frequency
rs29018054	Removed from analysis for low allele frequency
rs29018057	Not mapped to a unique position and insertion based on physical position increased the length of linkage map above the threshold of 0.5 cM
rs29018084	Removed from analysis for low allele frequency
rs29018087	Removed from analysis for low allele frequency
rs29018092	Removed from analysis for inheritance inconsistencies
rs29018097	Orphan SNP - No chromosome match found
rs29018098	Orphan SNP - No chromosome match found
rs29018103	Removed from analysis for low allele frequency
rs29018104	Removed from analysis for inheritance inconsistencies
rs29018136	Removed from analysis for low allele frequency
rs29018139	Not mapped to a unique position and insertion based on physical position increased the length of linkage map above the threshold of 0.5 cM
rs29018140	Not mapped to a unique position and insertion based on physical position increased the length of linkage map above the threshold of 0.5 cM
rs29018141	Removed from analysis for inheritance inconsistencies
rs29018142	Removed from analysis for inheritance inconsistencies
rs29018157	Removed from analysis for low allele frequency
rs29018163	Removed from analysis for low allele frequency
rs29018165	Removed from analysis for low allele frequency
rs29018171	Removed from analysis for low allele frequency
rs29018172	Removed from analysis for low allele frequency
rs29018173	Removed from analysis for low allele frequency
rs29018174	Removed from analysis for low allele frequency
rs29018175	Removed from analysis for low allele frequency
rs29018176	Removed from analysis for low allele frequency
rs29018177	Removed from analysis for low allele frequency
rs29018178	Removed from analysis for low allele frequency
rs29018184	Displaced SNP - No chromosome match found
rs29018186	Displaced SNP - No chromosome match found
rs29018188	Removed from analysis for low allele frequency
rs29018191	Removed from analysis for departure from HWE
rs29018196	Removed from analysis for low allele frequency
rs29018197	Removed from analysis for low allele frequency
rs29018198	Not mapped to a unique position. Unknown physical position	*
rs29018200	Not mapped to a unique position and insertion based on physical position increased the length of linkage map above the threshold of 0.5 cM
rs29018209	Orphan SNP - No chromosome match found
rs29018231	Removed from analysis for low allele frequency
rs29018234	Removed from analysis for low allele frequency
rs29018235	Removed from analysis for low allele frequency
rs29018241	Removed from analysis for low allele frequency
rs29018262	Removed from analysis for low allele frequency
rs29018265	Removed from analysis for low allele frequency
rs29018269	Removed from analysis for low allele frequency
rs29018280	Removed from analysis for inheritance inconsistencies
rs29018287	Removed from analysis for inheritance inconsistencies
rs29018288	Displaced SNP - No chromosome match found
rs29018311	Removed from analysis for low allele frequency
rs29018322	Not mapped to a unique position and insertion based on physical position increased the length of linkage map above the threshold of 0.5 cM
rs29018331	Displaced SNP - No chromosome match found
rs29018334	Not mapped to a unique position. Unknown physical position	*
rs29018336	Removed from analysis for low allele frequency
rs29018337	Not mapped to a unique position and insertion based on physical position increased the length of linkage map above the threshold of 0.5 cM
rs29018341	Removed from analysis for low allele frequency
rs29018342	Removed from analysis for low allele frequency
rs29018343	Removed from analysis for low allele frequency
rs29018352	Displaced SNP - No chromosome match found
rs29018366	Not mapped to a unique position and insertion based on physical position increased the length of linkage map above the threshold of 0.5 cM
rs29018371	Removed from analysis for low allele frequency
rs29018374	Removed from analysis for departure from HWE
rs29018375	Removed from analysis for departure from HWE
rs29018380	Removed from analysis for low allele frequency
rs29018416	Not mapped to a unique position and insertion based on physical position increased the length of linkage map above the threshold of 0.5 cM
rs29018422	Removed from analysis for low allele frequency
rs29018436	Removed from analysis for low allele frequency
rs29018439	Not mapped to a unique position. Unknown physical position	*
rs29018440	Removed from analysis for inheritance inconsistencies
rs29018441	Displaced SNP - No chromosome match found
rs29018443	Removed from analysis for inheritance inconsistencies
rs29018449	Not mapped to a unique position. Unknown physical position	*
rs29018459	Removed from analysis for inheritance inconsistencies
rs29018460	Removed from analysis for low allele frequency
rs29018463	Removed from analysis for inheritance inconsistencies
rs29018466	Removed from analysis for low allele frequency
rs29018483	Removed from analysis for low allele frequency
rs29018484	Removed from analysis for inheritance inconsistencies
rs29018489	Removed from analysis for low allele frequency
rs29018497	Removed from analysis for inheritance inconsistencies
rs29018498	Removed from analysis for inheritance inconsistencies
rs29018503	Removed from analysis for inheritance inconsistencies
rs29018504	Not mapped to a unique position and insertion based on physical position increased the length of linkage map above the threshold of 0.5 cM
rs29018507	Removed from analysis for departure from HWE
rs29018510	Removed from analysis for low allele frequency
rs29018512	Not mapped to a unique position and insertion based on physical position increased the length of linkage map above the threshold of 0.5 cM
rs29018514	Not mapped to a unique position and insertion based on physical position increased the length of linkage map above the threshold of 0.5 cM
rs29018528	Removed from analysis for low allele frequency
rs29018532	Removed from analysis for low allele frequency
rs29018535	Not mapped to a unique position. Unknown physical position	*
rs29018536	Not mapped to a unique position. Unknown physical position	*
rs29018537	Not mapped to a unique position. Unknown physical position	*
rs29018548	Not mapped to a unique position and insertion based on physical position increased the length of linkage map above the threshold of 0.5 cM
rs29018549	Not mapped to a unique position and insertion based on physical position increased the length of linkage map above the threshold of 0.5 cM
rs29018550	Not mapped to a unique position and insertion based on physical position increased the length of linkage map above the threshold of 0.5 cM
rs29018565	Removed from analysis for low allele frequency
rs29018567	Not mapped to a unique position and insertion based on physical position increased the length of linkage map above the threshold of 0.5 cM
rs29018571	Removed from analysis for inheritance inconsistencies
rs29018576	Not mapped to a unique position and insertion based on physical position increased the length of linkage map above the threshold of 0.5 cM
rs29018577	Not mapped to a unique position and insertion based on physical position increased the length of linkage map above the threshold of 0.5 cM
rs29018578	Removed from analysis for departure from HWE
rs29018583	Removed from analysis for low allele frequency
rs29018586	Not mapped to a unique position and insertion based on physical position increased the length of linkage map above the threshold of 0.5 cM
rs29018601	Removed from analysis for low allele frequency
rs29018621	Orphan SNP - No chromosome match found
rs29018624	Removed from analysis for low allele frequency
rs29018627	Removed from analysis for low allele frequency
rs29018628	Removed from analysis for low allele frequency
rs29018631	Removed from analysis for low allele frequency
rs29018632	Removed from analysis for low allele frequency
rs29018634	Removed from analysis for low allele frequency
rs29018645	Removed from analysis for low allele frequency
rs29018648	Removed from analysis for low allele frequency
rs29018661	Not mapped to a unique position and insertion based on physical position increased the length of linkage map above the threshold of 0.5 cM
rs29018663	Not mapped to a unique position and insertion based on physical position increased the length of linkage map above the threshold of 0.5 cM
rs29018670	Not mapped to a unique position. Unknown physical position	*
rs29018673	Not mapped to a unique position. Unknown physical position	*
rs29018679	Removed from analysis for departure from HWE
rs29018682	Removed from analysis for low allele frequency
rs29018686	Removed from analysis for low allele frequency
rs29018688	Removed from analysis for inheritance inconsistencies
rs29018689	Removed from analysis for low allele frequency
rs29018696	Not mapped to a unique position and insertion based on physical position increased the length of linkage map above the threshold of 0.5 cM
rs29018699	Removed from analysis for low allele frequency
rs29018701	Not mapped to a unique position and insertion based on physical position increased the length of linkage map above the threshold of 0.5 cM
rs29018706	Displaced SNP - No chromosome match found
rs29018720	Removed from analysis for low allele frequency
rs29018727	Removed from analysis for low allele frequency
rs29018733	Removed from analysis for inheritance inconsistencies
rs29018744	Not mapped to a unique position and insertion based on physical position increased the length of linkage map above the threshold of 0.5 cM
rs29018747	Removed from analysis for inheritance inconsistencies
rs29018755	Removed from analysis for inheritance inconsistencies
rs29018770	Removed from analysis for inheritance inconsistencies
rs29018775	Displaced SNP - No chromosome match found
rs29018780	Removed from analysis for inheritance inconsistencies
rs29018789	Orphan SNP - No chromosome match found
rs29018792	Orphan SNP - No chromosome match found
rs29018796	Displaced SNP - No chromosome match found
rs29018804	Not mapped to a unique position. Unknown physical position	*
rs29018808	Removed from analysis for low allele frequency
rs29018814	Removed from analysis for inheritance inconsistencies
rs29018825	Not mapped to a unique position and insertion based on physical position increased the length of linkage map above the threshold of 0.5 cM
rs29018827	Not mapped to a unique position and insertion based on physical position increased the length of linkage map above the threshold of 0.5 cM
rs29018828	Not mapped to a unique position and insertion based on physical position increased the length of linkage map above the threshold of 0.5 cM
rs29018830	Removed from analysis for departure from HWE
rs29018835	Not mapped to a unique position and insertion based on physical position increased the length of linkage map above the threshold of 0.5 cM
rs29018836	Removed from analysis for low allele frequency
rs29018841	Removed from analysis for inheritance inconsistencies
rs29018842	Not mapped to a unique position and insertion based on physical position increased the length of linkage map above the threshold of 0.5 cM
rs29018843	Not mapped to a unique position and insertion based on physical position increased the length of linkage map above the threshold of 0.5 cM
rs29018862	Not mapped to a unique position and insertion based on physical position increased the length of linkage map above the threshold of 0.5 cM
rs29018863	Removed from analysis for departure from HWE
rs29018865	Not mapped to a unique position and insertion based on physical position increased the length of linkage map above the threshold of 0.5 cM
rs29018867	Removed from analysis for low allele frequency
rs29018874	Not mapped to a unique position and insertion based on physical position increased the length of linkage map above the threshold of 0.5 cM
rs29018885	Removed from analysis for low allele frequency
rs29018894	Removed from analysis for low allele frequency
rs29018903	Not mapped to a unique position. Unknown physical position	*
rs29018910	Removed from analysis for low allele frequency
rs29018914	Removed from analysis for low allele frequency
rs29018915	Not mapped to a unique position. Unknown physical position	*
rs29018919	Removed from analysis for low allele frequency
rs29018929	Not mapped to a unique position and insertion based on physical position increased the length of linkage map above the threshold of 0.5 cM
rs29018930	Not mapped to a unique position and insertion based on physical position increased the length of linkage map above the threshold of 0.5 cM
rs29018931	Not mapped to a unique position and insertion based on physical position increased the length of linkage map above the threshold of 0.5 cM
rs29018941	Not mapped to a unique position and insertion based on physical position increased the length of linkage map above the threshold of 0.5 cM
rs29018941	Not mapped to a unique position and insertion based on physical position increased the length of linkage map above the threshold of 0.5 cM
rs29018944	Removed from analysis for low allele frequency
rs29018949	Not mapped to a unique position and insertion based on physical position increased the length of linkage map above the threshold of 0.5 cM
rs29019174	Removed from analysis for low allele frequency
rs29019190	Removed from analysis for low allele frequency
rs29019197	Displaced SNP - No chromosome match found
rs29019200	Removed from analysis for low allele frequency
rs29019202	Removed from analysis for low allele frequency
rs29019203	Removed from analysis for low allele frequency
rs29019210	Removed from analysis for low allele frequency
rs29019222	Removed from analysis for low allele frequency
rs29019228	Removed from analysis for low allele frequency
rs29019232	Not mapped to a unique position and insertion based on physical position increased the length of linkage map above the threshold of 0.5 cM
rs29019243	Removed from analysis for inheritance inconsistencies
rs29019248	Not mapped to a unique position and insertion based on physical position increased the length of linkage map above the threshold of 0.5 cM
rs29019249	Not mapped to a unique position and insertion based on physical position increased the length of linkage map above the threshold of 0.5 cM
rs29019250	Not mapped to a unique position and insertion based on physical position increased the length of linkage map above the threshold of 0.5 cM
rs29019251	Not mapped to a unique position and insertion based on physical position increased the length of linkage map above the threshold of 0.5 cM
rs29019257	Removed from analysis for inheritance inconsistencies
rs29019266	Removed from analysis for inheritance inconsistencies
rs29019267	Not mapped to a unique position and insertion based on physical position increased the length of linkage map above the threshold of 0.5 cM
rs29019268	Removed from analysis for departure from HWE
rs29019270	Not mapped to a unique position and insertion based on physical position increased the length of linkage map above the threshold of 0.5 cM
rs29019293	Removed from analysis for low allele frequency
rs29019297	Removed from analysis for low allele frequency
rs29019309	Not mapped to a unique position and insertion based on physical position increased the length of linkage map above the threshold of 0.5 cM
rs29019313	Removed from analysis for low allele frequency
rs29019321	Not mapped to a unique position and insertion based on physical position increased the length of linkage map above the threshold of 0.5 cM
rs29019331	Removed from analysis for low allele frequency
rs29019333	Removed from analysis for low allele frequency
rs29019334	Removed from analysis for low allele frequency
rs29019335	Removed from analysis for low allele frequency
rs29019338	Removed from analysis for less than 10 informative meioses
rs29019340	Removed from analysis for low allele frequency
rs29019348	Removed from analysis for low allele frequency
rs29019348	Removed from analysis for low allele frequency
rs29019351	Removed from analysis for low allele frequency
rs29019352	Removed from analysis for low allele frequency
rs29019364	Removed from analysis for low allele frequency
rs29019365	Removed from analysis for low allele frequency
rs29019370	Removed from analysis for departure from HWE
rs29019384	Removed from analysis for low allele frequency
rs29019388	Not mapped to a unique position and insertion based on physical position increased the length of linkage map above the threshold of 0.5 cM
rs29019397	Removed from analysis for low allele frequency
rs29019398	Removed from analysis for low allele frequency
rs29019399	Removed from analysis for low allele frequency
rs29019400	Displaced SNP - No chromosome match found
rs29019401	Displaced SNP - No chromosome match found
rs29019403	Not mapped to a unique position and insertion based on physical position increased the length of linkage map above the threshold of 0.5 cM
rs29019405	Not mapped to a unique position and insertion based on physical position increased the length of linkage map above the threshold of 0.5 cM
rs29019413	Not mapped to a unique position and insertion based on physical position increased the length of linkage map above the threshold of 0.5 cM
rs29019417	Removed from analysis for departure from HWE
rs29019417	Removed from analysis for departure from HWE
rs29019420	Displaced SNP - No chromosome match found
rs29019432	Removed from analysis for departure from HWE
rs29019435	Not mapped to a unique position and insertion based on physical position increased the length of linkage map above the threshold of 0.5 cM
rs29019436	Removed from analysis for inheritance inconsistencies
rs29019437	Not mapped to a unique position and insertion based on physical position increased the length of linkage map above the threshold of 0.5 cM
rs29019438	Not mapped to a unique position and insertion based on physical position increased the length of linkage map above the threshold of 0.5 cM
rs29019439	Not mapped to a unique position and insertion based on physical position increased the length of linkage map above the threshold of 0.5 cM
rs29019446	Removed from analysis for low allele frequency
rs29019449	Removed from analysis for low allele frequency
rs29019450	Removed from analysis for inheritance inconsistencies
rs29019461	Removed from analysis for low allele frequency
rs29019466	Removed from analysis for departure from HWE
rs29019470	Not mapped to a unique position and insertion based on physical position increased the length of linkage map above the threshold of 0.5 cM
rs29019482	Removed from analysis for low allele frequency
rs29019484	Removed from analysis for low allele frequency
rs29019500	Not mapped to a unique position and insertion based on physical position increased the length of linkage map above the threshold of 0.5 cM
rs29019501	Not mapped to a unique position and insertion based on physical position increased the length of linkage map above the threshold of 0.5 cM
rs29019502	Removed from analysis for inheritance inconsistencies
rs29019506	Not mapped to a unique position and insertion based on physical position increased the length of linkage map above the threshold of 0.5 cM
rs29019511	Not mapped to a unique position. Unknown physical position	*
rs29019517	Not mapped to a unique position. Unknown physical position	*
rs29019521	Displaced SNP - No chromosome match found
rs29019523	Removed from analysis for inheritance inconsistencies
rs29019525	Removed from analysis for inheritance inconsistencies
rs29019531	Not mapped to a unique position and insertion based on physical position increased the length of linkage map above the threshold of 0.5 cM
rs29019535	Removed from analysis for inheritance inconsistencies
rs29019537	Removed from analysis for low allele frequency
rs29019542	Not mapped to a unique position and insertion based on physical position increased the length of linkage map above the threshold of 0.5 cM
rs29019543	Not mapped to a unique position and insertion based on physical position increased the length of linkage map above the threshold of 0.5 cM
rs29019545	Removed from analysis for low allele frequency
rs29019550	Removed from analysis for less than 10 informative meioses
rs29019563	Displaced SNP - No chromosome match found
rs29019565	Removed from analysis for low allele frequency
rs29019567	Removed from analysis for low allele frequency
rs29019568	Removed from analysis for low allele frequency
rs29019571	Removed from analysis for low allele frequency
rs29019573	Not mapped to a unique position and insertion based on physical position increased the length of linkage map above the threshold of 0.5 cM
rs29019581	Not mapped to a unique position and insertion based on physical position increased the length of linkage map above the threshold of 0.5 cM
rs29019582	Removed from analysis for low allele frequency
rs29019585	Removed from analysis for low allele frequency
rs29019586	Removed from analysis for low allele frequency
rs29019588	Removed from analysis for low allele frequency
rs29019600	Removed from analysis for low allele frequency
rs29019610	Removed from analysis for low allele frequency
rs29019626	Removed from analysis for departure from HWE
rs29019633	Removed from analysis for low allele frequency
rs29019636	Removed from analysis for low allele frequency
rs29019637	Removed from analysis for low allele frequency
rs29019639	Removed from analysis for low allele frequency
rs29019641	Removed from analysis for low allele frequency
rs29019643	Removed from analysis for low allele frequency
rs29019645	Removed from analysis for low allele frequency
rs29019656	Removed from analysis for low allele frequency
rs29019667	Not mapped to a unique position and insertion based on physical position increased the length of linkage map above the threshold of 0.5 cM
rs29019673	Not mapped to a unique position and insertion based on physical position increased the length of linkage map above the threshold of 0.5 cM
rs29019674	Removed from analysis for departure from HWE
rs29019676	Removed from analysis for low allele frequency
rs29019697	Not mapped to a unique position and insertion based on physical position increased the length of linkage map above the threshold of 0.5 cM
rs29019705	Removed from analysis for low allele frequency
rs29019706	Removed from analysis for low allele frequency
rs29019711	Removed from analysis for low allele frequency
rs29019713	Removed from analysis for departure from HWE
rs29019716	Removed from analysis for low allele frequency
rs29019726	Removed from analysis for low allele frequency
rs29019730	Displaced SNP - No chromosome match found
rs29019735	Not mapped to a unique position and insertion based on physical position increased the length of linkage map above the threshold of 0.5 cM
rs29019748	Removed from analysis for low allele frequency
rs29019751	Removed from analysis for inheritance inconsistencies
rs29019753	Not mapped to a unique position and insertion based on physical position increased the length of linkage map above the threshold of 0.5 cM
rs29019754	Not mapped to a unique position and insertion based on physical position increased the length of linkage map above the threshold of 0.5 cM
rs29019760	Removed from analysis for low allele frequency
rs29019765	Removed from analysis for low allele frequency
rs29019766	Removed from analysis for low allele frequency
rs29019776	Not mapped to a unique position and insertion based on physical position increased the length of linkage map above the threshold of 0.5 cM
rs29019777	Not mapped to a unique position and insertion based on physical position increased the length of linkage map above the threshold of 0.5 cM
rs29019790	Displaced SNP - No chromosome match found
rs29019791	Displaced SNP - No chromosome match found
rs29019794	Removed from analysis for low allele frequency
rs29019806	Not mapped to a unique position and insertion based on physical position increased the length of linkage map above the threshold of 0.5 cM
rs29019809	Not mapped to a unique position and insertion based on physical position increased the length of linkage map above the threshold of 0.5 cM
rs29019811	Removed from analysis for low allele frequency
rs29019813	Removed from analysis for low allele frequency
rs29019825	Removed from analysis for departure from HWE
rs29019830	Removed from analysis for low allele frequency
rs29019832	Removed from analysis for low allele frequency
rs29019834	Removed from analysis for low allele frequency
rs29019835	Removed from analysis for low allele frequency
rs29019842	Removed from analysis for low allele frequency
rs29019845	Orphan SNP - No chromosome match found
rs29019846	Orphan SNP - No chromosome match found
rs29019848	Removed from analysis for low allele frequency
rs29019860	Not mapped to a unique position and insertion based on physical position increased the length of linkage map above the threshold of 0.5 cM
rs29019861	Not mapped to a unique position and insertion based on physical position increased the length of linkage map above the threshold of 0.5 cM
rs29019864	Not mapped to a unique position and insertion based on physical position increased the length of linkage map above the threshold of 0.5 cM
rs29019865	Removed from analysis for low allele frequency
rs29019867	Displaced SNP - No chromosome match found
rs29019869	Not mapped to a unique position and insertion based on physical position increased the length of linkage map above the threshold of 0.5 cM
rs29019870	Removed from analysis for low allele frequency
rs29019876	Orphan SNP - No chromosome match found
rs29019877	Removed from analysis for departure from HWE
rs29019891	Orphan SNP - No chromosome match found
rs29019892	Orphan SNP - No chromosome match found
rs29019898	Removed from analysis for inheritance inconsistencies
rs29019904	Removed from analysis for low allele frequency
rs29019908	Removed from analysis for low allele frequency
rs29019909	Removed from analysis for low allele frequency
rs29019925	Removed from analysis for low allele frequency
rs29019932	Removed from analysis for low allele frequency
rs29019946	Removed from analysis for inheritance inconsistencies
rs29019974	Removed from analysis for low allele frequency
rs29019995	Removed from analysis for low allele frequency
rs29020009	Removed from analysis for low allele frequency
rs29020018	Removed from analysis for low allele frequency
rs29020020	Removed from analysis for low allele frequency
rs29020021	Displaced SNP - No chromosome match found
rs29020025	Removed from analysis for low allele frequency
rs29020035	Removed from analysis for low allele frequency
rs29020038	Removed from analysis for low allele frequency
rs29020039	Removed from analysis for low allele frequency
rs29020040	Removed from analysis for low allele frequency
rs29020041	Removed from analysis for low allele frequency
rs29020050	Removed from analysis for low allele frequency
rs29020061	Removed from analysis for inheritance inconsistencies
rs29020072	Displaced SNP - No chromosome match found
rs29020073	Not mapped to a unique position and insertion based on physical position increased the length of linkage map above the threshold of 0.5 cM
rs29020075	Removed from analysis for low allele frequency
rs29020077	Removed from analysis for low allele frequency
rs29020079	Removed from analysis for low allele frequency
rs29020080	Displaced SNP - No chromosome match found
rs29020082	Displaced SNP - No chromosome match found
rs29020096	Removed from analysis for low allele frequency
rs29020108	Removed from analysis for low allele frequency
rs29020116	Removed from analysis for low allele frequency
rs29020119	Removed from analysis for low allele frequency
rs29020125	Not mapped to a unique position and insertion based on physical position increased the length of linkage map above the threshold of 0.5 cM
rs29020129	Not mapped to a unique position and insertion based on physical position increased the length of linkage map above the threshold of 0.5 cM
rs29020369	Removed from analysis for low allele frequency
rs29020370	Removed from analysis for low allele frequency
rs29020379	Removed from analysis for inheritance inconsistencies
rs29020380	Removed from analysis for inheritance inconsistencies
rs29020385	Displaced SNP - No chromosome match found
rs29020388	Removed from analysis for inheritance inconsistencies
rs29020399	Removed from analysis for low allele frequency
rs29020400	Removed from analysis for low allele frequency
rs29020404	Removed from analysis for low allele frequency
rs29020408	Not mapped to a unique position and insertion based on physical position increased the length of linkage map above the threshold of 0.5 cM
rs29020411	Removed from analysis for low allele frequency
rs29020414	Removed from analysis for inheritance inconsistencies
rs29020415	Removed from analysis for inheritance inconsistencies
rs29020427	Removed from analysis for inheritance inconsistencies
rs29020428	Removed from analysis for low allele frequency
rs29020466	Not mapped to a unique position and insertion based on physical position increased the length of linkage map above the threshold of 0.5 cM
rs29020467	Not mapped to a unique position and insertion based on physical position increased the length of linkage map above the threshold of 0.5 cM
rs29020481	Removed from analysis for low allele frequency
rs29020483	Removed from analysis for low allele frequency
rs29020484	Removed from analysis for low allele frequency
rs29020489	Not mapped to a unique position and insertion based on physical position increased the length of linkage map above the threshold of 0.5 cM
rs29020498	Displaced SNP - No chromosome match found
rs29020499	Displaced SNP - No chromosome match found
rs29020501	Displaced SNP - No chromosome match found
rs29020503	Removed from analysis for low allele frequency
rs29020509	Removed from analysis for low allele frequency
rs29020514	Not mapped to a unique position and insertion based on physical position increased the length of linkage map above the threshold of 0.5 cM
rs29020523	Removed from analysis for inheritance inconsistencies
rs29020524	Removed from analysis for low allele frequency
rs29020525	Removed from analysis for inheritance inconsistencies
rs29020528	Not mapped to a unique position and insertion based on physical position increased the length of linkage map above the threshold of 0.5 cM
rs29020530	Removed from analysis for low allele frequency
rs29020532	Removed from analysis for low allele frequency
rs29020533	Not mapped to a unique position. Unknown physical position	*
rs29020536	Not mapped to a unique position and insertion based on physical position increased the length of linkage map above the threshold of 0.5 cM
rs29020537	Not mapped to a unique position and insertion based on physical position increased the length of linkage map above the threshold of 0.5 cM
rs29020538	Not mapped to a unique position and insertion based on physical position increased the length of linkage map above the threshold of 0.5 cM
rs29020539	Orphan SNP - No chromosome match found
rs29020554	Displaced SNP - No chromosome match found
rs29020557	Removed from analysis for inheritance inconsistencies
rs29020567	Removed from analysis for low allele frequency
rs29020570	Removed from analysis for inheritance inconsistencies
rs29020574	Removed from analysis for low allele frequency
rs29020581	Removed from analysis for low allele frequency
rs29020589	Removed from analysis for inheritance inconsistencies
rs29020590	Removed from analysis for low allele frequency
rs29020591	Not mapped to a unique position. Unknown physical position	*
rs29020592	Not mapped to a unique position. Unknown physical position	*
rs29020613	Removed from analysis for low allele frequency
rs29020615	Not mapped to a unique position and insertion based on physical position increased the length of linkage map above the threshold of 0.5 cM
rs29020617	Removed from analysis for low allele frequency
rs29020618	Removed from analysis for departure from HWE
rs29020621	Removed from analysis for low allele frequency
rs29020626	Removed from analysis for low allele frequency
rs29020628	Displaced SNP - No chromosome match found
rs29020630	Removed from analysis for low allele frequency
rs29020640	Removed from analysis for low allele frequency
rs29020645	Removed from analysis for low allele frequency
rs29020651	Displaced SNP - No chromosome match found
rs29020660	Not mapped to a unique position and insertion based on physical position increased the length of linkage map above the threshold of 0.5 cM
rs29020663	Not mapped to a unique position and insertion based on physical position increased the length of linkage map above the threshold of 0.5 cM
rs29020665	Not mapped to a unique position and insertion based on physical position increased the length of linkage map above the threshold of 0.5 cM
rs29020673	Removed from analysis for low allele frequency
rs29020674	Removed from analysis for low allele frequency
rs29020676	Removed from analysis for low allele frequency
rs29020678	Removed from analysis for low allele frequency
rs29020679	Not mapped to a unique position. Unknown physical position	*
rs29020685	Removed from analysis for low allele frequency
rs29020686	Removed from analysis for low allele frequency
rs29020692	Not mapped to a unique position. Unknown physical position	*
rs29020693	Not mapped to a unique position and insertion based on physical position increased the length of linkage map above the threshold of 0.5 cM
rs29020694	Not mapped to a unique position and insertion based on physical position increased the length of linkage map above the threshold of 0.5 cM
rs29020697	Removed from analysis for low allele frequency
rs29020702	Removed from analysis for low allele frequency
rs29020703	Removed from analysis for low allele frequency
rs29020705	Removed from analysis for low allele frequency
rs29020708	Removed from analysis for low allele frequency
rs29020715	Removed from analysis for low allele frequency
rs29020716	Removed from analysis for low allele frequency
rs29020718	Removed from analysis for low allele frequency
rs29020719	Removed from analysis for low allele frequency
rs29020721	Removed from analysis for low allele frequency
rs29020729	Not mapped to a unique position. Unknown physical position	*
rs29020730	Not mapped to a unique position and insertion based on physical position increased the length of linkage map above the threshold of 0.5 cM
rs29020733	Not mapped to a unique position and insertion based on physical position increased the length of linkage map above the threshold of 0.5 cM
rs29020738	Removed from analysis for inheritance inconsistencies
rs29020744	Removed from analysis for low allele frequency
rs29020772	Removed from analysis for low allele frequency
rs29020783	Not mapped to a unique position and insertion based on physical position increased the length of linkage map above the threshold of 0.5 cM
rs29020784	Removed from analysis for inheritance inconsistencies
rs29020786	Removed from analysis for low allele frequency
rs29020787	Removed from analysis for low allele frequency
rs29020804	Not mapped to a unique position and insertion based on physical position increased the length of linkage map above the threshold of 0.5 cM
rs29020805	Removed from analysis for low allele frequency
rs29020807	Removed from analysis for low allele frequency
rs29020808	Not mapped to a unique position and insertion based on physical position increased the length of linkage map above the threshold of 0.5 cM
rs29020829	Removed from analysis for low allele frequency
rs29020836	Not mapped to a unique position and insertion based on physical position increased the length of linkage map above the threshold of 0.5 cM
rs29020837	Not mapped to a unique position and insertion based on physical position increased the length of linkage map above the threshold of 0.5 cM
rs29020838	Not mapped to a unique position and insertion based on physical position increased the length of linkage map above the threshold of 0.5 cM
rs29020849	Not mapped to a unique position and insertion based on physical position increased the length of linkage map above the threshold of 0.5 cM
rs29020858	Removed from analysis for low allele frequency
rs29020861	Removed from analysis for departure from HWE
rs29020863	Removed from analysis for low allele frequency
rs29020871	Removed from analysis for low allele frequency
rs29020874	Removed from analysis for low allele frequency
rs29020877	Removed from analysis for inheritance inconsistencies
rs29020880	Displaced SNP - No chromosome match found
rs29020889	Removed from analysis for low allele frequency
rs29020890	Removed from analysis for low allele frequency
rs29020891	Removed from analysis for low allele frequency
rs29020904	Removed from analysis for low allele frequency
rs29020907	Not mapped to a unique position and insertion based on physical position increased the length of linkage map above the threshold of 0.5 cM
rs29020917	Removed from analysis for low allele frequency
rs29020921	Removed from analysis for low allele frequency
rs29020922	Removed from analysis for low allele frequency
rs29020923	Removed from analysis for low allele frequency
rs29020924	Not mapped to a unique position and insertion based on physical position increased the length of linkage map above the threshold of 0.5 cM
rs29020925	Not mapped to a unique position and insertion based on physical position increased the length of linkage map above the threshold of 0.5 cM
rs29020940	Not mapped to a unique position and insertion based on physical position increased the length of linkage map above the threshold of 0.5 cM
rs29020944	Not mapped to a unique position. Unknown physical position	*
rs29020949	Removed from analysis for low allele frequency
rs29020963	Not mapped to a unique position. Unknown physical position	*
rs29020965	Removed from analysis for inheritance inconsistencies
rs29020972	Removed from analysis for low allele frequency
rs29020975	Removed from analysis for low allele frequency
rs29020978	Removed from analysis for departure from HWE
rs29020986	Not mapped to a unique position and insertion based on physical position increased the length of linkage map above the threshold of 0.5 cM
rs29020989	Removed from analysis for low allele frequency
rs29021005	Displaced SNP - No chromosome match found
rs29021007	Displaced SNP - No chromosome match found
rs29021009	Displaced SNP - No chromosome match found
rs29021013	Not mapped to a unique position and insertion based on physical position increased the length of linkage map above the threshold of 0.5 cM
rs29021015	Displaced SNP - No chromosome match found
rs29021018	Not mapped to a unique position and insertion based on physical position increased the length of linkage map above the threshold of 0.5 cM
rs29021028	Removed from analysis for low allele frequency
rs29021039	Not mapped to a unique position and insertion based on physical position increased the length of linkage map above the threshold of 0.5 cM
rs29021040	Removed from analysis for low allele frequency
rs29021042	Removed from analysis for low allele frequency
rs29021045	Removed from analysis for low allele frequency
rs29021046	Not mapped to a unique position and insertion based on physical position increased the length of linkage map above the threshold of 0.5 cM
rs29021047	Not mapped to a unique position and insertion based on physical position increased the length of linkage map above the threshold of 0.5 cM
rs29021060	Not mapped to a unique position and insertion based on physical position increased the length of linkage map above the threshold of 0.5 cM
rs29021061	Removed from analysis for inheritance inconsistencies
rs29021062	Removed from analysis for inheritance inconsistencies
rs29021080	Removed from analysis for departure from HWE
rs29021083	Not mapped to a unique position and insertion based on physical position increased the length of linkage map above the threshold of 0.5 cM
rs29021103	Not mapped to a unique position. Unknown physical position	*
rs29021107	Removed from analysis for departure from HWE
rs29021112	Removed from analysis for inheritance inconsistencies
rs29021114	Removed from analysis for departure from HWE
rs29021119	Removed from analysis for low allele frequency
rs29021126	Removed from analysis for low allele frequency
rs29021149	Removed from analysis for low allele frequency
rs29021151	Not mapped to a unique position and insertion based on physical position increased the length of linkage map above the threshold of 0.5 cM
rs29021175	Removed from analysis for low allele frequency
rs29021177	Removed from analysis for low allele frequency
rs29021180	Removed from analysis for inheritance inconsistencies
rs29021184	Removed from analysis for low allele frequency
rs29021193	Removed from analysis for low allele frequency
rs29021198	Removed from analysis for low allele frequency
rs29021201	Not mapped to a unique position. Unknown physical position	*
rs29021202	Not mapped to a unique position and insertion based on physical position increased the length of linkage map above the threshold of 0.5 cM
rs29021205	Removed from analysis for low allele frequency
rs29021209	Removed from analysis for inheritance inconsistencies
rs29021222	Removed from analysis for low allele frequency
rs29021228	Not mapped to a unique position and insertion based on physical position increased the length of linkage map above the threshold of 0.5 cM
rs29021229	Removed from analysis for low allele frequency
rs29021230	Removed from analysis for low allele frequency
rs29021236	Removed from analysis for low allele frequency
rs29021238	Removed from analysis for inheritance inconsistencies
rs29021241	Removed from analysis for inheritance inconsistencies
rs29021242	Not mapped to a unique position and insertion based on physical position increased the length of linkage map above the threshold of 0.5 cM
rs29021253	Removed from analysis for low allele frequency
rs29021261	Not mapped to a unique position and insertion based on physical position increased the length of linkage map above the threshold of 0.5 cM
rs29021266	Removed from analysis for low allele frequency
rs29021270	Removed from analysis for low allele frequency
rs29021271	Removed from analysis for low allele frequency
rs29021282	Removed from analysis for low allele frequency
rs29021285	Removed from analysis for low allele frequency
rs29021299	Removed from analysis for low allele frequency
rs29021300	Removed from analysis for low allele frequency
rs29021313	Removed from analysis for inheritance inconsistencies
rs29021318	Not mapped to a unique position and insertion based on physical position increased the length of linkage map above the threshold of 0.5 cM
rs29021319	Not mapped to a unique position and insertion based on physical position increased the length of linkage map above the threshold of 0.5 cM
rs29021322	Not mapped to a unique position and insertion based on physical position increased the length of linkage map above the threshold of 0.5 cM
rs29021324	Not mapped to a unique position and insertion based on physical position increased the length of linkage map above the threshold of 0.5 cM
rs29021325	Not mapped to a unique position and insertion based on physical position increased the length of linkage map above the threshold of 0.5 cM
rs29021326	Not mapped to a unique position and insertion based on physical position increased the length of linkage map above the threshold of 0.5 cM
rs29021327	Removed from analysis for low allele frequency
rs29021340	Removed from analysis for low allele frequency
rs29021342	Removed from analysis for low allele frequency
rs29021343	Not mapped to a unique position and insertion based on physical position increased the length of linkage map above the threshold of 0.5 cM
rs29021344	Removed from analysis for low allele frequency
rs29021351	Removed from analysis for low allele frequency
rs29021568	Removed from analysis for inheritance inconsistencies
rs29021587	Removed from analysis for low allele frequency
rs29021589	Removed from analysis for low allele frequency
rs29021590	Removed from analysis for departure from HWE
rs29021593	Removed from analysis for low allele frequency
rs29021594	Not mapped to a unique position and insertion based on physical position increased the length of linkage map above the threshold of 0.5 cM
rs29021599	Removed from analysis for low allele frequency
rs29021611	Removed from analysis for low allele frequency
rs29021612	Removed from analysis for low allele frequency
rs29021613	Removed from analysis for low allele frequency
rs29021615	Removed from analysis for less than 10 informative meioses
rs29021616	Not mapped to a unique position and insertion based on physical position increased the length of linkage map above the threshold of 0.5 cM
rs29021618	Not mapped to a unique position and insertion based on physical position increased the length of linkage map above the threshold of 0.5 cM
rs29021623	Removed from analysis for low allele frequency
rs29021625	Removed from analysis for low allele frequency
rs29021626	Not mapped to a unique position and insertion based on physical position increased the length of linkage map above the threshold of 0.5 cM
rs29021627	Not mapped to a unique position and insertion based on physical position increased the length of linkage map above the threshold of 0.5 cM
rs29021630	Displaced SNP - No chromosome match found
rs29021637	Not mapped to a unique position and insertion based on physical position increased the length of linkage map above the threshold of 0.5 cM
rs29021640	Removed from analysis for low allele frequency
rs29021660	Removed from analysis for inheritance inconsistencies
rs29021677	Removed from analysis for low allele frequency
rs29021682	Removed from analysis for low allele frequency
rs29021689	Removed from analysis for inheritance inconsistencies
rs29021689	Removed from analysis for inheritance inconsistencies
rs29021692	Removed from analysis for departure from HWE
rs29021717	Not mapped to a unique position. Unknown physical position	*
rs29021727	Removed from analysis for inheritance inconsistencies
rs29021732	Displaced SNP - No chromosome match found
rs29021733	Displaced SNP - No chromosome match found
rs29021734	Removed from analysis for low allele frequency
rs29021735	Removed from analysis for low allele frequency
rs29021747	Removed from analysis for low allele frequency
rs29021751	Removed from analysis for low allele frequency
rs29021760	Removed from analysis for low allele frequency
rs29021770	Removed from analysis for low allele frequency
rs29021775	Removed from analysis for inheritance inconsistencies
rs29021785	Not mapped to a unique position and insertion based on physical position increased the length of linkage map above the threshold of 0.5 cM
rs29021786	Not mapped to a unique position and insertion based on physical position increased the length of linkage map above the threshold of 0.5 cM
rs29021787	Not mapped to a unique position and insertion based on physical position increased the length of linkage map above the threshold of 0.5 cM
rs29021788	Removed from analysis for departure from HWE
rs29021798	Orphan SNP - No chromosome match found
rs29021800	Removed from analysis for low allele frequency
rs29021801	Removed from analysis for low allele frequency
rs29021802	Removed from analysis for low allele frequency
rs29021804	Not mapped to a unique position and insertion based on physical position increased the length of linkage map above the threshold of 0.5 cM
rs29021807	Not mapped to a unique position and insertion based on physical position increased the length of linkage map above the threshold of 0.5 cM
rs29021835	Not mapped to a unique position. Unknown physical position	*
rs29021836	Not mapped to a unique position. Unknown physical position	*
rs29021837	Not mapped to a unique position. Unknown physical position	*
rs29021838	Not mapped to a unique position. Unknown physical position	*
rs29021839	Not mapped to a unique position. Unknown physical position	*
rs29021841	Not mapped to a unique position and insertion based on physical position increased the length of linkage map above the threshold of 0.5 cM
rs29021844	Removed from analysis for inheritance inconsistencies
rs29021853	Removed from analysis for low allele frequency
rs29021865	Removed from analysis for low allele frequency
rs29021876	Removed from analysis for low allele frequency
rs29021887	Not mapped to a unique position and insertion based on physical position increased the length of linkage map above the threshold of 0.5 cM
rs29021888	Not mapped to a unique position and insertion based on physical position increased the length of linkage map above the threshold of 0.5 cM
rs29021889	Not mapped to a unique position and insertion based on physical position increased the length of linkage map above the threshold of 0.5 cM
rs29021894	Removed from analysis for low allele frequency
rs29021907	Removed from analysis for low allele frequency
rs29021918	Orphan SNP - No chromosome match found
rs29021920	Orphan SNP - No chromosome match found
rs29021922	Not mapped to a unique position and insertion based on physical position increased the length of linkage map above the threshold of 0.5 cM
rs29021932	Not mapped to a unique position and insertion based on physical position increased the length of linkage map above the threshold of 0.5 cM
rs29021940	Removed from analysis for low allele frequency
rs29021952	Removed from analysis for low allele frequency
rs29021959	Removed from analysis for low allele frequency
rs29021962	Removed from analysis for inheritance inconsistencies
rs29021963	Removed from analysis for low allele frequency
rs29021967	Not mapped to a unique position and insertion based on physical position increased the length of linkage map above the threshold of 0.5 cM
rs29021968	Not mapped to a unique position and insertion based on physical position increased the length of linkage map above the threshold of 0.5 cM
rs29021971	Removed from analysis for low allele frequency
rs29021982	Not mapped to a unique position and insertion based on physical position increased the length of linkage map above the threshold of 0.5 cM
rs29021993	Removed from analysis for low allele frequency
rs29022004	Removed from analysis for departure from HWE
rs29022013	Not mapped to a unique position and insertion based on physical position increased the length of linkage map above the threshold of 0.5 cM
rs29022018	Removed from analysis for low allele frequency
rs29022019	Removed from analysis for low allele frequency
rs29022020	Removed from analysis for low allele frequency
rs29022028	Removed from analysis for low allele frequency
rs29022029	Removed from analysis for low allele frequency
rs29022030	Removed from analysis for low allele frequency
rs29022032	Removed from analysis for low allele frequency
rs29022033	Not mapped to a unique position and insertion based on physical position increased the length of linkage map above the threshold of 0.5 cM
rs29022037	Removed from analysis for inheritance inconsistencies
rs29022042	Removed from analysis for low allele frequency
rs29022055	Not mapped to a unique position and insertion based on physical position increased the length of linkage map above the threshold of 0.5 cM
rs29022066	Removed from analysis for low allele frequency
rs29022068	Removed from analysis for low allele frequency
rs29022073	Removed from analysis for low allele frequency
rs29022084	Removed from analysis for low allele frequency
rs29022089	Not mapped to a unique position and insertion based on physical position increased the length of linkage map above the threshold of 0.5 cM
rs29022093	Not mapped to a unique position and insertion based on physical position increased the length of linkage map above the threshold of 0.5 cM
rs29022110	Removed from analysis for low allele frequency
rs29022114	Removed from analysis for low allele frequency
rs29022115	Removed from analysis for low allele frequency
rs29022128	Displaced SNP - No chromosome match found
rs29022136	Removed from analysis for low allele frequency
rs29022137	Removed from analysis for low allele frequency
rs29022138	Removed from analysis for low allele frequency
rs29022139	Removed from analysis for low allele frequency
rs29022140	Removed from analysis for low allele frequency
rs29022143	Removed from analysis for low allele frequency
rs29022154	Removed from analysis for inheritance inconsistencies
rs29022165	Removed from analysis for low allele frequency
rs29022168	Not mapped to a unique position and insertion based on physical position increased the length of linkage map above the threshold of 0.5 cM
rs29022169	Not mapped to a unique position and insertion based on physical position increased the length of linkage map above the threshold of 0.5 cM
rs29022179	Not mapped to a unique position. Unknown physical position	*
rs29022190	Removed from analysis for low allele frequency
rs29022191	Removed from analysis for low allele frequency
rs29022192	Not mapped to a unique position and insertion based on physical position increased the length of linkage map above the threshold of 0.5 cM
rs29022196	Removed from analysis for low allele frequency
rs29022226	Removed from analysis for low allele frequency
rs29022243	Removed from analysis for inheritance inconsistencies
rs29022252	Removed from analysis for low allele frequency
rs29022253	Removed from analysis for low allele frequency
rs29022257	Not mapped to a unique position and insertion based on physical position increased the length of linkage map above the threshold of 0.5 cM
rs29022259	Not mapped to a unique position. Unknown physical position	*
rs29022260	Not mapped to a unique position. Unknown physical position	*
rs29022262	Not mapped to a unique position and insertion based on physical position increased the length of linkage map above the threshold of 0.5 cM
rs29022265	Not mapped to a unique position and insertion based on physical position increased the length of linkage map above the threshold of 0.5 cM
rs29022276	Removed from analysis for low allele frequency
rs29022281	Removed from analysis for departure from HWE
rs29022285	Orphan SNP - No chromosome match found
rs29022289	Not mapped to a unique position and insertion based on physical position increased the length of linkage map above the threshold of 0.5 cM
rs29022299	Removed from analysis for low allele frequency
rs29022311	Removed from analysis for less than 10 informative meioses
rs29022322	Removed from analysis for low allele frequency
rs29022323	Removed from analysis for low allele frequency
rs29022327	Removed from analysis for low allele frequency
rs29022336	Displaced SNP - No chromosome match found
rs29022337	Removed from analysis for low allele frequency
rs29022339	Removed from analysis for low allele frequency
rs29022342	Removed from analysis for low allele frequency
rs29022365	Not mapped to a unique position and insertion based on physical position increased the length of linkage map above the threshold of 0.5 cM
rs29022369	Removed from analysis for low allele frequency
rs29022374	Removed from analysis for low allele frequency
rs29022390	Not mapped to a unique position and insertion based on physical position increased the length of linkage map above the threshold of 0.5 cM
rs29022401	Not mapped to a unique position. Unknown physical position	*
rs29022410	Removed from analysis for low allele frequency
rs29022411	Removed from analysis for low allele frequency
rs29022417	Removed from analysis for low allele frequency
rs29022418	Displaced SNP - No chromosome match found
rs29022419	Removed from analysis for low allele frequency
rs29022420	Removed from analysis for low allele frequency
rs29022421	Removed from analysis for low allele frequency
rs29022422	Removed from analysis for low allele frequency
rs29022423	Removed from analysis for low allele frequency
rs29022428	Not mapped to a unique position and insertion based on physical position increased the length of linkage map above the threshold of 0.5 cM
rs29022430	Not mapped to a unique position and insertion based on physical position increased the length of linkage map above the threshold of 0.5 cM
rs29022431	Not mapped to a unique position and insertion based on physical position increased the length of linkage map above the threshold of 0.5 cM
rs29022447	Removed from analysis for inheritance inconsistencies
rs29022448	Not mapped to a unique position. Unknown physical position	*
rs29022449	Not mapped to a unique position. Unknown physical position	*
rs29022450	Removed from analysis for low allele frequency
rs29022453	Removed from analysis for low allele frequency
[truncated: 948 more rows]
