# Supplementary material for: A high density linkage map of the bovine genome
Source: BMC Genet. 2009 Apr 24;10:18. doi: 10.1186/1471-2156-10-18 (PMC2680908; doi:10.1186/1471-2156-10-18)
Supplement: Additional file 2 — Linkage map. Excel spreadsheet containing linkage maps of bovine chromosomes. Data include chromosome, marker name, and marker reference: DataBase and ID, marker type, informative meioses, Kosambi distance, position in chromosome in centimorgans, marker physical position (Bovine genome sequence assembly (Btau 4.0) [32], information on marker mapping round (1–4) or its insertion into linkage maps by means of physical position and number of genotypes removed per marker due to unlikely double recombinants. [file 1471-2156-10-18-S2.xls]

## Sheet: Sheet1
Chr	Marker	DataBase	ID	Type	Informative Meioses	Kosambi distance to next marker	Position (cM)	Physical position (Bovine genome sequence assembly (build 4.0) [32]	Mapping Round	Unlk.Double.Recomb. h
1	DIK5019	PubMed	15466297	MICROSATELLITE	662	0.247	0	3881308-3881049	1
1	rs29012846	NCBI	rs29012846	SNP	129	0	0.247	3083180	(2-4)
1	rs29012843	NCBI	rs29012843	SNP	130	0	0.247	3083367	(2-4)
1	rs29012842	NCBI	rs29012842	SNP	130	0	0.247	3083498	(2-4)
1	rs29012841	NCBI	rs29012841	SNP	130	0	0.247	3083543	(2-4)
1	rs29011312	NCBI	rs29011312	SNP	309	0	0.247	3420592	(2-4)
1	rs29011313	NCBI	rs29011313	SNP	309	0	0.247	3420163	(2-4)
1	rs29024375	NCBI	rs29024375	SNP	564	0	0.247	3467664	(2-4)
1	rs29024377	NCBI	rs29024377	SNP	565	0.543	0.247	3467071	(2-4)
1	DIK1044	PubMed	15466297	MICROSATELLITE	552	0.196	0.79	2815237-2814929	1
1	rs29027420	NCBI	rs29027420	SNP	233	1.082	0.985	2792672	(2-4)	1
1	TGLA49	Patent	WO9213102	MICROSATELLITE	400	0.463	2.068		1
1	rs29015832	NCBI	rs29015832	SNP	173	0.312	2.531	1857578	(2-4)
1	rs29015833	NCBI	rs29015833	SNP	316	0.002	2.843	1857618	(2-4)	2
1	rs29017089	NCBI	rs29017089	SNP	359	0.195	2.845	620968	(2-4)
1	rs29017090	NCBI	rs29017090	SNP	346	5.703	3.04	620748	(2-4)
1	rs29016791	NCBI	rs29016791	SNP	173	0.451	8.743	8165762	(2-4)	2
1	BM8139	PubMed	8563170	MICROSATELLITE	529	1.662	9.194	7145021-7144965	1
1	rs29011188	NCBI	rs29011188	SNP	184	0	10.856	5522605	(2-4)
1	rs29011186	NCBI	rs29011186	SNP	181	1.058	10.856	5522737	(2-4)	1
1	rs29014830	NCBI	rs29014830	SNP	490	0	11.914	6916916	(2-4)
1	rs29014829	NCBI	rs29014829	SNP	392	1.562	11.914	6917008	(2-4)
1	rs29021339	NCBI	rs29021339	SNP	333	0.616	13.476	4639721	5	6
1	rs29014828	NCBI	rs29014828	SNP	184	0	14.092	6917067	(2-4)
1	rs29022054	NCBI	rs29022054	SNP	123	0	14.092	4696131	5
1	rs29022048	NCBI	rs29022048	SNP	126	0	14.092	4696814	5
1	rs29026024	NCBI	rs29026024	SNP	37	0.999	14.092	2114048	(2-4)
1	rs29016186	NCBI	rs29016186	SNP	417	2.32	15.091	6767511	(2-4)
1	rs29013987	NCBI	rs29013987	SNP	586	0.097	17.411	8157756	(2-4)
1	rs29010773	NCBI	rs29010773	SNP	16	0.617	17.507	5629481	(2-4)
1	rs29013360	NCBI	rs29013360	SNP	205	0	18.125	8066806	(2-4)
1	rs29019903	NCBI	rs29019903	SNP	297	0	18.125	8734913	(2-4)
1	rs29024165	NCBI	rs29024165	SNP	297	0.021	18.125	8748046	(2-4)
1	ss46526282	NCBI	ss46526282	SNP	185	0	18.146	8949725	5
1	ss46526283	NCBI	ss46526283	SNP	185	0	18.146	8949916	5
1	rs29015771	NCBI	rs29015771	SNP	197	0	18.146	8983071	(2-4)
1	rs29015772	NCBI	rs29015772	SNP	384	0	18.146	8982921	(2-4)
1	rs29015773	NCBI	rs29015773	SNP	385	1.024	18.146	8982860	(2-4)
1	rs29019204	NCBI	rs29019204	SNP	479	0.486	19.169	9611763	(2-4)
1	rs29021972	NCBI	rs29021972	SNP	316	0	19.655	10113290	(2-4)
1	rs29021973	NCBI	rs29021973	SNP	316	0.29	19.655	10113053	(2-4)
1	rs29022825	NCBI	rs29022825	SNP	638	0	19.945	10029276	(2-4)
1	rs29012007	NCBI	rs29012007	SNP	437	0	19.945	9842903	(2-4)
1	rs29012006	NCBI	rs29012006	SNP	590	1.152	19.945	9842726	(2-4)
1	rs29019235	NCBI	rs29019235	SNP	436	1.457	21.097	10753789	(2-4)
1	rs29010870	NCBI	rs29010870	SNP	161	0	22.554		(2-4)
1	rs29009637	NCBI	rs29009637	SNP	149	0.347	22.554	11260938	(2-4)
1	rs29015665	NCBI	rs29015665	SNP	348	0	22.902		5
1	rs29016433	NCBI	rs29016433	SNP	347	0	22.902	11962492	(2-4)
1	rs29016430	NCBI	rs29016430	SNP	342	0	22.902	11962868	5
1	rs29027263	NCBI	rs29027263	SNP	439	0	22.902	11478451	(2-4)
1	rs29027264	NCBI	rs29027264	SNP	30	0	22.902	11478705	(2-4)
1	rs29019231	NCBI	rs29019231	SNP	507	0	22.902		(2-4)
1	rs29020749	NCBI	rs29020749	SNP	177	4.314	22.902	11626057	(2-4)
1	rs29009793	NCBI	rs29009793	SNP	429	0	27.216	17201724	(2-4)
1	rs29013910	NCBI	rs29013910	SNP	421	0.379	27.216	17205133	(2-4)
1	rs29011587	NCBI	rs29011587	SNP	297	0.566	27.595	17361053	(2-4)
1	rs29009870	NCBI	rs29009870	SNP	348	0.804	28.161	18383579	(2-4)
1	rs29025503	NCBI	rs29025503	SNP	141	0	28.965	19877334	(2-4)
1	rs29025502	NCBI	rs29025502	SNP	141	2.054	28.965	19877647	(2-4)
1	rs29023743	NCBI	rs29023743	SNP	383	0	31.019	20722667	(2-4)
1	rs29023744	NCBI	rs29023744	SNP	376	0.291	31.019	20722844	(2-4)
1	BMS711	PubMed	8563170	MICROSATELLITE	363	0	31.309	20124407-20124338	1
1	rs29018413	NCBI	rs29018413	SNP	147	0	31.309	20830496	(2-4)
1	rs29018414	NCBI	rs29018414	SNP	147	0	31.309	20830771	(2-4)
1	rs29020540	NCBI	rs29020540	SNP	146	0.571	31.309	21083410	(2-4)
1	rs29010295	NCBI	rs29010295	SNP	62	0.23	31.88	20870762	(2-4)
1	rs29026806	NCBI	rs29026806	SNP	31	0.02	32.111	22034662	(2-4)
1	rs29026807	NCBI	rs29026807	SNP	251	0.313	32.13	22034495	(2-4)	1
1	rs29027390	NCBI	rs29027390	SNP	594	0	32.443	21491226	(2-4)
1	rs29013352	NCBI	rs29013352	SNP	139	0	32.443	21009040	(2-4)
1	rs29013353	NCBI	rs29013353	SNP	137	3.215	32.443	21009134	(2-4)
1	rs29016259	NCBI	rs29016259	SNP	554	0	35.659	24611232	(2-4)	1
1	rs29022782	NCBI	rs29022782	SNP	151	0	35.659	24769197	(2-4)
1	rs29022781	NCBI	rs29022781	SNP	475	0	35.659	24769173	(2-4)
1	rs29022780	NCBI	rs29022780	SNP	472	0.013	35.659	24769054	(2-4)
1	rs29014870	NCBI	rs29014870	SNP	50	0.597	35.672	24483631	(2-4)
1	rs29019992	NCBI	rs29019992	SNP	345	2.299	36.269	25252727	5	2
1	rs29017639	NCBI	rs29017639	SNP	487	0.635	38.568	23939832	(2-4)	1
1	MB055	PubMed	8291738	MICROSATELLITE	216	0.618	39.203	26284310-26284139	1
1	rs29013556	NCBI	rs29013556	SNP	403	0	39.821	27579797	5
1	rs29016891	NCBI	rs29016891	SNP	157	0	39.821	26710108	5
1	rs29013247	NCBI	rs29013247	SNP	161	0	39.821	26843935	5
1	rs29013246	NCBI	rs29013246	SNP	612	0.716	39.821	26844052	5
1	rs29010970	NCBI	rs29010970	SNP	407	0.736	40.537	28871136	(2-4)
1	rs29010972	NCBI	rs29010972	SNP	476	0	41.273	28874074	(2-4)
1	rs29010971	NCBI	rs29010971	SNP	476	0.633	41.273	28874104	(2-4)
1	rs29010795	NCBI	rs29010795	SNP	465	0.578	41.906		(2-4)
1	rs29021251	NCBI	rs29021251	SNP	128	0	42.484	33254598	(2-4)
1	rs29021252	NCBI	rs29021252	SNP	128	2.944	42.484	33255082	(2-4)
1	INRABERN173	PubMed	9021143	MICROSATELLITE	650	1.057	45.428		1
1	rs29017399	NCBI	rs29017399	SNP	349	0	46.485	34614883	5
1	rs29017400	NCBI	rs29017400	SNP	350	0	46.485	34615172	5
1	rs29017401	NCBI	rs29017401	SNP	424	0	46.485	34615255	5
1	rs29012747	NCBI	rs29012747	SNP	441	0	46.485	35152734	5
1	rs29012748	NCBI	rs29012748	SNP	443	0	46.485	35152843	5
1	rs29012749	NCBI	rs29012749	SNP	443	0	46.485	35153127	5
1	rs29012750	NCBI	rs29012750	SNP	442	0	46.485	35153163	5
1	rs29012751	NCBI	rs29012751	SNP	444	0	46.485	35153193	5
1	rs29012752	NCBI	rs29012752	SNP	442	2.196	46.485	35153308	5
1	rs29009759	NCBI	rs29009759	SNP	325	0	48.681	36925178	(2-4)
1	rs29009758	NCBI	rs29009758	SNP	47	1	48.681	36925621	(2-4)
1	rs29026466	NCBI	rs29026466	SNP	371	0.666	49.681	37671985	(2-4)
1	rs29013932	NCBI	rs29013932	SNP	29	0.268	50.347	37718259	5
1	rs29016274	NCBI	rs29016274	SNP	303	0	50.614	39379185	(2-4)
1	rs29016273	NCBI	rs29016273	SNP	286	0	50.614	39379543	(2-4)
1	rs29014737	NCBI	rs29014737	SNP	21	0	50.614	42775300	5
1	rs29024516	NCBI	rs29024516	SNP	389	1.376	50.614		(2-4)
1	rs29019617	NCBI	rs29019617	SNP	546	0	51.991	42906016	(2-4)
1	rs29010070	NCBI	rs29010070	SNP	187	0	51.991	43944468	(2-4)
1	rs29013984	NCBI	rs29013984	SNP	198	0.755	51.991	44640564	(2-4)
1	rs29013985	NCBI	rs29013985	SNP	312	0.526	52.746	44640845	(2-4)
1	rs29025772	NCBI	rs29025772	SNP	294	0.989	53.272	45382465	(2-4)	1
1	rs29025253	NCBI	rs29025253	SNP	170	0	54.261	47374166	(2-4)
1	ss46526251	NCBI	ss46526251	SNP	498	0.051	54.261	47121526	5	1
1	rs29023125	NCBI	rs29023125	SNP	78	0.008	54.311	47016798	(2-4)
1	rs29016415	NCBI	rs29016415	SNP	80	0.007	54.319	46881421	(2-4)
1	rs29016414	NCBI	rs29016414	SNP	77	0.049	54.325	46881367	(2-4)
1	rs29012132	NCBI	rs29012132	SNP	549	0.725	54.375	46341844	(2-4)
1	rs29011297	NCBI	rs29011297	SNP	221	1.246	55.1	43082466	(2-4)	5
1	rs29024583	NCBI	rs29024583	SNP	343	0.363	56.346	49302476	(2-4)	2
1	rs29016145	NCBI	rs29016145	SNP	444	0	56.709	48062149	(2-4)
1	rs29015751	NCBI	rs29015751	SNP	584	0.26	56.709	48394653	(2-4)
1	rs29012652	NCBI	rs29012652	SNP	455	0	56.969	48836494	(2-4)
1	rs29012653	NCBI	rs29012653	SNP	200	0	56.969	48836636	(2-4)
1	rs29012655	NCBI	rs29012655	SNP	457	0	56.969	48836871	(2-4)
1	rs29024905	NCBI	rs29024905	SNP	426	0.427	56.969	48689182	(2-4)	1
1	rs29012753	NCBI	rs29012753	SNP	489	0	57.396	48219436	(2-4)
1	rs29010924	NCBI	rs29010924	SNP	495	0	57.396	47153415	(2-4)
1	rs29010923	NCBI	rs29010923	SNP	498	0	57.396	47153531	(2-4)
1	rs29010922	NCBI	rs29010922	SNP	488	0	57.396	47153539	(2-4)
1	rs29010918	NCBI	rs29010918	SNP	283	0	57.396	47153903	(2-4)
1	rs29018839	NCBI	rs29018839	SNP	512	0	57.396	47904414	(2-4)
1	rs29018837	NCBI	rs29018837	SNP	519	0.601	57.396	47904268	(2-4)
1	rs29023998	NCBI	rs29023998	SNP	523	0.909	57.997	50085072	(2-4)
1	TGLA57	Patent	WO9213102	MICROSATELLITE	544	0.278	58.906	50565180-50565086	1
1	rs29016215	NCBI	rs29016215	SNP	284	0	59.184	51167595	(2-4)
1	rs29016216	NCBI	rs29016216	SNP	137	1.051	59.184	51167621	(2-4)
1	rs29026438	NCBI	rs29026438	SNP	254	0	60.235	52901513	(2-4)
1	rs29026437	NCBI	rs29026437	SNP	263	0.006	60.235	52901358	(2-4)
1	rs29016385	NCBI	rs29016385	SNP	151	0	60.241		(2-4)
1	rs29022484	NCBI	rs29022484	SNP	281	0	60.241	52012604	(2-4)
1	rs29022483	NCBI	rs29022483	SNP	281	0	60.241	52012989	(2-4)
1	rs29012792	NCBI	rs29012792	SNP	230	0.784	60.241	51818942	(2-4)
1	rs29019635	NCBI	rs29019635	SNP	388	0	61.024	54801753	(2-4)
1	rs29023044	NCBI	rs29023044	SNP	340	0.76	61.024	54695762	(2-4)	1
1	rs29014433	NCBI	rs29014433	SNP	272	0	61.785	54412306	(2-4)	1
1	rs29013666	NCBI	rs29013666	SNP	438	0	61.785	54371282	(2-4)
1	rs29022910	NCBI	rs29022910	SNP	159	0	61.785	52813453	(2-4)
1	rs29017615	NCBI	rs29017615	SNP	379	1.83	61.785	52539818	(2-4)
1	rs29014901	NCBI	rs29014901	SNP	692	0	63.615	57180930	(2-4)
1	rs29019613	NCBI	rs29019613	SNP	393	0	63.615	57619143	(2-4)
1	rs29019614	NCBI	rs29019614	SNP	405	0	63.615	57618963	(2-4)
1	rs29019615	NCBI	rs29019615	SNP	391	0	63.615	57618892	(2-4)
1	rs29019616	NCBI	rs29019616	SNP	404	0	63.615	57616024	(2-4)
1	rs29016906	NCBI	rs29016906	SNP	148	1.212	63.615	57962943	(2-4)
1	rs29012530	NCBI	rs29012530	SNP	504	0.002	64.827		(2-4)
1	rs29012531	NCBI	rs29012531	SNP	656	0.336	64.829	59825081	(2-4)
1	rs29012532	NCBI	rs29012532	SNP	171	0.007	65.165	59825124	(2-4)
1	rs29027437	NCBI	rs29027437	SNP	283	0.926	65.172	60152425	(2-4)
1	rs29014975	NCBI	rs29014975	SNP	300	0	66.098	60842755	(2-4)
1	ss46526391	NCBI	ss46526391	SNP	258	1.376	66.098	61377409	5
1	rs29020046	NCBI	rs29020046	SNP	445	1.101	67.474	61609697	(2-4)	7
1	rs29021203	NCBI	rs29021203	SNP	522	0	68.575	62389344	(2-4)
1	rs29018900	NCBI	rs29018900	SNP	246	0	68.575	62453396	(2-4)
1	rs29018897	NCBI	rs29018897	SNP	332	0	68.575	62453901	(2-4)
1	rs29018899	NCBI	rs29018899	SNP	332	0.134	68.575	62453691	(2-4)
1	rs29018898	NCBI	rs29018898	SNP	549	0.225	68.709	62453717	(2-4)
1	rs29016420	NCBI	rs29016420	SNP	476	0.935	68.933	61816724	(2-4)	2
1	rs29016002	NCBI	rs29016002	SNP	365	1.389	69.869	63611305	(2-4)
1	ss46526276	NCBI	ss46526276	SNP	549	0	71.257	67210807	5
1	rs29014781	NCBI	rs29014781	SNP	179	0	71.257	66058910	(2-4)
1	rs29014780	NCBI	rs29014780	SNP	156	0	71.257	66066624	(2-4)
1	rs29018939	NCBI	rs29018939	SNP	317	0	71.257	68371737	5
1	rs29018938	NCBI	rs29018938	SNP	494	0	71.257	68371771	5
1	rs29018937	NCBI	rs29018937	SNP	318	0	71.257	68371871	5
1	rs29018936	NCBI	rs29018936	SNP	314	0	71.257	68371906	5
1	rs29024894	NCBI	rs29024894	SNP	361	0	71.257	68663729	5
1	rs29024893	NCBI	rs29024893	SNP	359	0	71.257	68665970	5
1	rs29024892	NCBI	rs29024892	SNP	360	1.443	71.257		5
1	rs29021591	NCBI	rs29021591	SNP	408	0	72.7	69492343	(2-4)	1
1	rs29026613	NCBI	rs29026613	SNP	150	0.807	72.7	76443877	(2-4)	1
1	rs29019395	NCBI	rs29019395	SNP	325	0.543	73.507	70163491	(2-4)	3
1	rs29019394	NCBI	rs29019394	SNP	447	0	74.05	70163331	(2-4)
1	rs29019393	NCBI	rs29019393	SNP	450	0	74.05	70163287	(2-4)
1	rs29019396	NCBI	rs29019396	SNP	450	0	74.05	70163745	(2-4)
1	BMS4013	PubMed	9037605	MICROSATELLITE	776	0.113	74.05		1
1	rs29023069	NCBI	rs29023069	SNP	677	0	74.164	69643960	(2-4)
1	rs29025402	NCBI	rs29025402	SNP	540	0	74.164	69472455	(2-4)
1	rs29011542	NCBI	rs29011542	SNP	565	0	74.164	69798023	(2-4)
1	rs29011541	NCBI	rs29011541	SNP	311	0	74.164	69797975	(2-4)
1	rs29023276	NCBI	rs29023276	SNP	448	0	74.164	70158964	(2-4)
1	rs29014898	NCBI	rs29014898	SNP	313	0.458	74.164	69829165	(2-4)
1	rs29019797	NCBI	rs29019797	SNP	431	0	74.622	70265499	(2-4)
1	rs29019798	NCBI	rs29019798	SNP	345	0	74.622	70265608	(2-4)
1	ss46526734	NCBI	ss46526734	SNP	233	0	74.622	70378088	5
1	ss46526733	NCBI	ss46526733	SNP	293	0.733	74.622	70380247	5
1	ss46526952	NCBI	ss46526952	SNP	360	0	75.354	71432873	5
1	rs29015962	NCBI	rs29015962	SNP	496	0	75.354	71919664	(2-4)
1	rs29025866	NCBI	rs29025866	SNP	333	0.406	75.354		(2-4)
1	rs29025422	NCBI	rs29025422	SNP	328	0	75.76	72536976	(2-4)
1	rs29025423	NCBI	rs29025423	SNP	325	0	75.76	72537254	(2-4)
1	rs29015931	NCBI	rs29015931	SNP	195	0.697	75.76	73997486	(2-4)
1	rs29010911	NCBI	rs29010911	SNP	136	0	76.457		(2-4)
1	rs29024311	NCBI	rs29024311	SNP	279	1.294	76.457	74862396	(2-4)
1	rs29025870	NCBI	rs29025870	SNP	313	1.473	77.751	76256573	(2-4)
1	rs29012833	NCBI	rs29012833	SNP	226	0	79.224	76825793	(2-4)	1
1	rs29012834	NCBI	rs29012834	SNP	188	1.789	79.224	76817710	(2-4)
1	rs29009958	NCBI	rs29009958	SNP	197	0	81.013	79110245	(2-4)
1	rs29009959	NCBI	rs29009959	SNP	198	0	81.013	79107363	(2-4)
1	rs29025703	NCBI	rs29025703	SNP	362	2.573	81.013	79183852	(2-4)
1	BMS4008	PubMed	9037605	MICROSATELLITE	849	1.046	83.586	81469336-81469214	1
1	rs29012500	NCBI	rs29012500	SNP	51	0	84.631	82627067	(2-4)
1	rs29021199	NCBI	rs29021199	SNP	182	0	84.631	82797925	(2-4)
1	rs29019230	NCBI	rs29019230	SNP	501	0	84.631	82669622	(2-4)	1
1	rs29019229	NCBI	rs29019229	SNP	147	0	84.631	82669597	(2-4)
1	rs29009709	NCBI	rs29009709	SNP	181	0.269	84.631	83315142	(2-4)
1	ss46526210	NCBI	ss46526210	SNP	325	0	84.9	83459605	5	1
1	rs29020722	NCBI	rs29020722	SNP	404	0	84.9	81622652	(2-4)
1	rs29020808	NCBI	rs29020808	SNP	286	0.543	84.9	81744488	(2-4)	1
1	rs29020611	NCBI	rs29020611	SNP	549	0	85.443	83620957	(2-4)
1	rs29017153	NCBI	rs29017153	SNP	533	0	85.443	83746198	(2-4)	1
1	rs29020977	NCBI	rs29020977	SNP	150	0.26	85.443	83962500	5
1	rs29024943	NCBI	rs29024943	SNP	386	0.24	85.703	84397541	(2-4)
1	rs29024814	NCBI	rs29024814	SNP	32	0.161	85.943	86748499	5
1	rs29024815	NCBI	rs29024815	SNP	387	0	86.103	86748745	(2-4)
1	rs29016842	NCBI	rs29016842	SNP	307	1.893	86.103	85503593	(2-4)
1	rs29012779	NCBI	rs29012779	SNP	456	0.274	87.996	88005804	(2-4)
1	rs29021586	NCBI	rs29021586	SNP	578	0	88.27	89051483	(2-4)
1	rs29021585	NCBI	rs29021585	SNP	579	0	88.27	89051408	(2-4)
1	rs29021588	NCBI	rs29021588	SNP	337	0	88.27	89041798	(2-4)
1	rs29026905	NCBI	rs29026905	SNP	163	0	88.27	85642599	(2-4)
1	rs29010500	NCBI	rs29010500	SNP	362	0	88.27	90233258	(2-4)
1	rs29016036	NCBI	rs29016036	SNP	181	0	88.27	89677287	(2-4)
1	rs29023455	NCBI	rs29023455	SNP	263	2.243	88.27	89938724	(2-4)
1	rs29011275	NCBI	rs29011275	SNP	566	0.072	90.513	91730832	(2-4)	5
1	rs29011273	NCBI	rs29011273	SNP	173	3.542	90.584	91730436	(2-4)
1	rs29013592	NCBI	rs29013592	SNP	433	0	94.126	90401967	(2-4)	1
1	rs29009859	NCBI	rs29009859	SNP	415	0.273	94.126	89733517	(2-4)
1	rs29015261	NCBI	rs29015261	SNP	163	0	94.399	92010421	(2-4)
1	rs29015262	NCBI	rs29015262	SNP	163	0	94.399	92010304	(2-4)
1	rs29022387	NCBI	rs29022387	SNP	479	0.622	94.399	88482214	(2-4)	1
1	rs29019866	NCBI	rs29019866	SNP	508	1.067	95.021	92433978	(2-4)
1	rs29027508	NCBI	rs29027508	SNP	503	0	96.088	94958245	5
1	rs29016796	NCBI	rs29016796	SNP	432	2.631	96.088	94697347	(2-4)
1	URB038	PubMed	8624035	MICROSATELLITE	1010	0	98.719		1
1	rs29012621	NCBI	rs29012621	SNP	319	0	98.719	97408253	(2-4)
1	rs29016980	NCBI	rs29016980	SNP	399	0	98.719	96744251	(2-4)
1	rs29025433	NCBI	rs29025433	SNP	323	0.392	98.719	97346722	(2-4)
1	rs29025711	NCBI	rs29025711	SNP	424	0	99.11	98049934	(2-4)
1	rs29015093	NCBI	rs29015093	SNP	327	0	99.11	97730994	(2-4)
1	rs29015094	NCBI	rs29015094	SNP	335	1.945	99.11	97731294	(2-4)
1	rs29011049	NCBI	rs29011049	SNP	543	0	101.056	99793772	(2-4)
1	rs29015110	NCBI	rs29015110	SNP	55	0.721	101.056	97187418	(2-4)
1	rs29022894	NCBI	rs29022894	SNP	321	0	101.777	101001400	(2-4)
1	rs29022893	NCBI	rs29022893	SNP	331	0	101.777	101001253	(2-4)
1	rs29025486	NCBI	rs29025486	SNP	71	0	101.777	100185634	(2-4)
1	MCM130	PubMed	7695133	MICROSATELLITE	793	0.848	101.777		1
1	rs29020984	NCBI	rs29020984	SNP	227	0	102.625	98779078	(2-4)
1	rs29020983	NCBI	rs29020983	SNP	225	0	102.625	98779173	(2-4)
1	rs29020982	NCBI	rs29020982	SNP	226	0	102.625	98779279	(2-4)
1	rs29020981	NCBI	rs29020981	SNP	228	0	102.625	98779329	(2-4)
1	rs29023726	NCBI	rs29023726	SNP	104	0.04	102.625	98876944	(2-4)
1	rs29019580	NCBI	rs29019580	SNP	174	0	102.665	106750027	5	1
1	rs29020368	NCBI	rs29020368	SNP	402	2.355	102.665	101604609	(2-4)
1	rs29026147	NCBI	rs29026147	SNP	282	0	105.02	103459113	(2-4)
1	rs29020933	NCBI	rs29020933	SNP	296	0.897	105.02	103577744	(2-4)
1	rs29019307	NCBI	rs29019307	SNP	221	0	105.917	105134897	(2-4)
1	rs29019308	NCBI	rs29019308	SNP	175	0	105.917	105134645	(2-4)
1	rs29013359	NCBI	rs29013359	SNP	295	1.235	105.917	104840420	(2-4)
1	rs29011752	NCBI	rs29011752	SNP	434	0	107.152	107291207	(2-4)
1	rs29012506	NCBI	rs29012506	SNP	322	0	107.152	107399664	(2-4)
1	rs29010537	NCBI	rs29010537	SNP	305	0	107.152	108132486	(2-4)
1	rs29020728	NCBI	rs29020728	SNP	485	0	107.152	107412953	(2-4)
1	rs29022159	NCBI	rs29022159	SNP	284	0.578	107.152	108236979	(2-4)
1	rs29022224	NCBI	rs29022224	SNP	436	1.359	107.73	108416179	(2-4)
1	rs29014005	NCBI	rs29014005	SNP	251	0	109.089	110567887	(2-4)
1	rs29014006	NCBI	rs29014006	SNP	507	0	109.089	110568327	(2-4)
1	rs29020143	NCBI	rs29020143	SNP	494	0	109.089	110189751	(2-4)
1	rs29020144	NCBI	rs29020144	SNP	497	0	109.089	110189612	(2-4)
1	rs29012900	NCBI	rs29012900	SNP	446	0	109.089	110232787	5
1	rs29012902	NCBI	rs29012902	SNP	459	0	109.089	110232669	(2-4)
1	rs29012901	NCBI	rs29012901	SNP	459	1.198	109.089	110232754	5
1	rs29027050	NCBI	rs29027050	SNP	296	0	110.287	112207785	(2-4)
1	rs29020993	NCBI	rs29020993	SNP	378	0.431	110.287	112782900	(2-4)
1	rs29019539	NCBI	rs29019539	SNP	575	0	110.718	114943877	(2-4)
1	rs29019540	NCBI	rs29019540	SNP	575	0	110.718	114943932	(2-4)
1	rs29019541	NCBI	rs29019541	SNP	586	0	110.718	114943977	(2-4)
1	rs29026069	NCBI	rs29026069	SNP	78	0	110.718	115619144	(2-4)
1	rs29026068	NCBI	rs29026068	SNP	78	0.311	110.718	115619176	(2-4)
1	rs29019947	NCBI	rs29019947	SNP	52	0	111.029	118304466	(2-4)
1	rs29025399	NCBI	rs29025399	SNP	425	0	111.029	115594344	(2-4)
1	rs29025398	NCBI	rs29025398	SNP	426	0	111.029	115594241	(2-4)
1	rs29025397	NCBI	rs29025397	SNP	426	0	111.029		(2-4)
1	rs29025571	NCBI	rs29025571	SNP	658	0	111.029	115442373	(2-4)
1	rs29025572	NCBI	rs29025572	SNP	659	0.099	111.029	115442246	(2-4)
1	rs29025573	NCBI	rs29025573	SNP	649	0.099	111.128	115441995	(2-4)	1
1	rs29025574	NCBI	rs29025574	SNP	659	0.114	111.227	115441957	(2-4)
1	rs29023119	NCBI	rs29023119	SNP	162	0.002	111.341	114871331	(2-4)
1	rs29013907	NCBI	rs29013907	SNP	709	0.54	111.343	116820290	(2-4)
1	rs29013908	NCBI	rs29013908	SNP	39	0.014	111.883	116820327	(2-4)
1	rs29017309	NCBI	rs29017309	SNP	339	0	111.897		(2-4)
1	rs29013906	NCBI	rs29013906	SNP	39	0	111.897	116820241	(2-4)
1	rs29025427	NCBI	rs29025427	SNP	344	0	111.897	116924173	(2-4)
1	rs29025426	NCBI	rs29025426	SNP	339	0	111.897	116924107	(2-4)
1	rs29021574	NCBI	rs29021574	SNP	189	0	111.897		(2-4)
1	rs29021575	NCBI	rs29021575	SNP	400	0.323	111.897		(2-4)	1
1	rs29019318	NCBI	rs29019318	SNP	281	0	112.22		(2-4)
1	rs29019317	NCBI	rs29019317	SNP	277	0	112.22		(2-4)
1	rs29020407	NCBI	rs29020407	SNP	529	0	112.22		(2-4)
1	rs29015180	NCBI	rs29015180	SNP	395	0	112.22	116934295	(2-4)	1
1	rs29015181	NCBI	rs29015181	SNP	329	0	112.22	116934335	(2-4)
1	rs29015182	NCBI	rs29015182	SNP	331	0	112.22	116934614	(2-4)
1	rs29015184	NCBI	rs29015184	SNP	330	0.495	112.22	116934992	(2-4)
1	rs29026001	NCBI	rs29026001	SNP	476	0	112.716	117239282	(2-4)
1	rs29026000	NCBI	rs29026000	SNP	186	0	112.716	117239228	(2-4)
1	rs29025997	NCBI	rs29025997	SNP	185	0	112.716	117239067	(2-4)
1	rs29025996	NCBI	rs29025996	SNP	186	0	112.716	117239005	(2-4)
1	rs29025995	NCBI	rs29025995	SNP	186	0	112.716	117238953	(2-4)
1	rs29026856	NCBI	rs29026856	SNP	358	0	112.716		(2-4)	1
1	rs29026857	NCBI	rs29026857	SNP	385	0.171	112.716		(2-4)
1	rs29016851	NCBI	rs29016851	SNP	485	0	112.886	117145832	(2-4)
1	rs29016850	NCBI	rs29016850	SNP	382	0	112.886	117145796	(2-4)
1	rs29019269	NCBI	rs29019269	SNP	506	0.432	112.886	117132738	(2-4)
1	rs29013726	NCBI	rs29013726	SNP	146	1.076	113.319		(2-4)	1
1	rs29012601	NCBI	rs29012601	SNP	185	0.353	114.395	118125708	(2-4)
1	rs29024657	NCBI	rs29024657	SNP	231	0	114.748	119635905	(2-4)
1	rs29027945	NCBI	rs29027945	SNP	268	3.761	114.748	119702857	(2-4)
1	rs29020792	NCBI	rs29020792	SNP	522	0	118.51	122081751	(2-4)
1	rs29020791	NCBI	rs29020791	SNP	221	0	118.51	122081836	(2-4)
1	rs29027306	NCBI	rs29027306	SNP	321	0.372	118.51	122157745	(2-4)
1	rs29013628	NCBI	rs29013628	SNP	431	0.763	118.882	122764947	(2-4)
1	rs29024142	NCBI	rs29024142	SNP	22	0.013	119.645	123704791	(2-4)
1	rs29024141	NCBI	rs29024141	SNP	406	0.916	119.658	123704801	(2-4)
1	rs29020824	NCBI	rs29020824	SNP	410	0	120.573	124339371	(2-4)
1	rs29020825	NCBI	rs29020825	SNP	409	0.703	120.573	124339102	(2-4)
1	rs29015147	NCBI	rs29015147	SNP	132	0.705	121.276	125180140	(2-4)
1	rs29014549	NCBI	rs29014549	SNP	152	0	121.981	125411694	(2-4)
1	rs29022290	NCBI	rs29022290	SNP	197	0	121.981	126365354	(2-4)
1	rs29024018	NCBI	rs29024018	SNP	404	0.767	121.981		(2-4)
1	rs29020074	NCBI	rs29020074	SNP	379	0.776	122.747	126527140	(2-4)
1	rs29010956	NCBI	rs29010956	SNP	215	0	123.523	127081343	(2-4)
1	rs29010957	NCBI	rs29010957	SNP	216	0.71	123.523	127080891	(2-4)
1	rs29027221	NCBI	rs29027221	SNP	286	0.656	124.233	127412930	(2-4)
1	BMS4041	PubMed	9037605	MICROSATELLITE	508	0.031	124.889	129529959-129529828	1
1	rs29027485	NCBI	rs29027485	SNP	78	1.069	124.92	128421096	(2-4)
1	rs29027541	NCBI	rs29027541	SNP	364	0	125.988	129842430	(2-4)
1	rs29012765	NCBI	rs29012765	SNP	30	0	125.988	129986107	(2-4)
1	rs29014444	NCBI	rs29014444	SNP	432	0	125.988	130725114	(2-4)
1	rs29014443	NCBI	rs29014443	SNP	432	0.643	125.988	130725160	(2-4)
1	rs29014442	NCBI	rs29014442	SNP	410	1.256	126.632	130725259	(2-4)
1	rs29012593	NCBI	rs29012593	SNP	559	0	127.888	132195905	(2-4)	1
1	rs29016057	NCBI	rs29016057	SNP	365	0.633	127.888	132092442	(2-4)
1	rs29015241	NCBI	rs29015241	SNP	267	0	128.522		(2-4)
1	rs29015239	NCBI	rs29015239	SNP	267	0	128.522	130934442	(2-4)
1	rs29022778	NCBI	rs29022778	SNP	306	0	128.522	130937339	(2-4)	6
1	rs29022779	NCBI	rs29022779	SNP	253	1.617	128.522	130936902	(2-4)
1	BM1824	PubMed	7908653	MICROSATELLITE	793	0.017	130.138	133500510-133500361	1
1	rs29021652	NCBI	rs29021652	SNP	14	0.222	130.155	132959913	5
1	rs29012577	NCBI	rs29012577	SNP	126	0	130.378	135509680	(2-4)
1	rs29019503	NCBI	rs29019503	SNP	318	3.668	130.378	133158918	(2-4)
1	rs29026457	NCBI	rs29026457	SNP	413	0	134.045	142495263	(2-4)
1	rs29017591	NCBI	rs29017591	SNP	605	0.19	134.045	137926266	(2-4)
1	rs29009817	NCBI	rs29009817	SNP	627	0.342	134.235	137531653	(2-4)	1
1	rs29012269	NCBI	rs29012269	SNP	312	0	134.577	138147301	(2-4)
1	rs29021130	NCBI	rs29021130	SNP	216	0.935	134.577	138526829	(2-4)
1	rs29024603	NCBI	rs29024603	SNP	443	0	135.512	139258264	(2-4)
1	BM3205	PubMed	7908653	MICROSATELLITE	528	1.199	135.512	139481745-139481588	1
1	rs29012798	NCBI	rs29012798	SNP	345	0	136.711	144626678	(2-4)
1	rs29012799	NCBI	rs29012799	SNP	346	0	136.711	144626794	(2-4)
1	rs29026839	NCBI	rs29026839	SNP	395	1.46	136.711	144614170	(2-4)
1	rs29013238	NCBI	rs29013238	SNP	361	0.21	138.171	145385182	(2-4)
1	rs29019625	NCBI	rs29019625	SNP	228	0.707	138.381	145818945	(2-4)
1	ss46526254	NCBI	ss46526254	SNP	469	0.3	139.088	146157483	5
1	ss46526255	NCBI	ss46526255	SNP	571	3.02	139.388	146157285	5
1	rs29021686	NCBI	rs29021686	SNP	645	0	142.408	146398218	(2-4)
1	rs29021685	NCBI	rs29021685	SNP	642	1.058	142.408	146398360	(2-4)
1	rs29009642	NCBI	rs29009642	SNP	424	0.736	143.466	148863139	(2-4)
1	rs29012088	NCBI	rs29012088	SNP	158	1.689	144.202	150414094	(2-4)
1	rs29023118	NCBI	rs29023118	SNP	345	0	145.891	150148990	(2-4)
1	rs29015129	NCBI	rs29015129	SNP	352	0.117	145.891		(2-4)	5
1	rs29027916	NCBI	rs29027916	SNP	310	0.902	146.008	151921263	(2-4)
1	rs29018605	NCBI	rs29018605	SNP	600	0	146.91	152779715	(2-4)
1	rs29026827	NCBI	rs29026827	SNP	262	2.196	146.91	151755449	(2-4)
1	rs29015254	NCBI	rs29015254	SNP	165	0	149.106	153294054	(2-4)	1
1	rs29021139	NCBI	rs29021139	SNP	333	0	149.106		(2-4)
1	rs29021140	NCBI	rs29021140	SNP	336	1.478	149.106		(2-4)
1	rs29024220	NCBI	rs29024220	SNP	364	0.353	150.584	153608602	(2-4)
1	rs29026787	NCBI	rs29026787	SNP	377	0	150.937	154050044	(2-4)
1	rs29026786	NCBI	rs29026786	SNP	378	0	150.937	154049999	(2-4)
1	rs29026785	NCBI	rs29026785	SNP	379	0	150.937	154049883	(2-4)
1	rs29017440	NCBI	rs29017440	SNP	598	1.763	150.937	153517162	5
1	rs29026075	NCBI	rs29026075	SNP	13	0	152.7	156358363	5
1	BMS4043	PubMed	9037605	MICROSATELLITE	721	5.369	152.7	154015713-154015562	1
1	rs29022222	NCBI	rs29022222	SNP	445	0	158.069	155870129	(2-4)
1	rs29022223	NCBI	rs29022223	SNP	446	2.013	158.069	155870257	(2-4)
1	rs29015966	NCBI	rs29015966	SNP	391	0	160.082	157448705	(2-4)
1	rs29016165	NCBI	rs29016165	SNP	320	0	160.082	157424486	(2-4)
1	rs29010039	NCBI	rs29010039	SNP	176	0.266	160.082	157243785	(2-4)
1	rs29021681	NCBI	rs29021681	SNP	125	0	160.348	159389544	(2-4)
1	rs29016285	NCBI	rs29016285	SNP	400	0	160.348	158406545	(2-4)
1	rs29016284	NCBI	rs29016284	SNP	413	0.697	160.348	158406482	(2-4)
1	rs29023016	NCBI	rs29023016	SNP	146	0.002	161.045	158348711	(2-4)
1	BMS4014	PubMed	9037605	MICROSATELLITE	747	0.85	161.047	156647158-156647078	1
1	rs29022938	NCBI	rs29022938	SNP	385	1.641	161.897	156806950	(2-4)
1	rs29020582	NCBI	rs29020582	SNP	606	2.164	163.537	159650512	(2-4)
1	rs29017493	NCBI	rs29017493	SNP	16	0.076	165.701	160385357	(2-4)
1	rs29017494	NCBI	rs29017494	SNP	584	0	165.776	160385145	(2-4)
1	rs29021142	NCBI	rs29021142	SNP	462	0	165.776	160469472	(2-4)
1	ss46526815	NCBI	ss46526815	SNP	213	0	165.776	160751195	5
1	rs29015756	NCBI	rs29015756	SNP	308	0.212	165.776	160844541	(2-4)
1	rs29017393	NCBI	rs29017393	SNP	473		165.989	160558156	(2-4)
2	rs29009801	NCBI	rs29009801	SNP	483	0	0	1926271	(2-4)
2	rs29024541	NCBI	rs29024541	SNP	260	0.155	0	1525030	5
2	rs29010138	NCBI	rs29010138	SNP	356	0	0.155	1402724	5
2	rs29022335	NCBI	rs29022335	SNP	481	0	0.155	1258110	(2-4)
2	rs29024554	NCBI	rs29024554	SNP	442	0	0.155	943568	5
2	rs29012073	NCBI	rs29012073	SNP	201	0	0.155	1018044	(2-4)
2	ss46526613	NCBI	ss46526613	SNP	631	0.576	0.155	1030479	(2-4)
2	rs29013334	NCBI	rs29013334	SNP	662	0.568	0.731	3921002	(2-4)
2	ss46526222	NCBI	ss46526222	SNP	451	0.381	1.3	4660751	(2-4)
2	rs29012920	NCBI	rs29012920	SNP	401	0	1.681	5178695	(2-4)
2	ss46526186	NCBI	ss46526186	SNP	292	0	1.681	4233418	5
2	ss46526185	NCBI	ss46526185	SNP	455	0.398	1.681	4233205	(2-4)
2	rs29021063	NCBI	rs29021063	SNP	251	0	2.079	5735685	(2-4)
2	rs29021065	NCBI	rs29021065	SNP	250	0	2.079	5735721	5
2	rs29021067	NCBI	rs29021067	SNP	245	0	2.079	5735805	5
2	rs29021068	NCBI	rs29021068	SNP	250	0	2.079	5736033	5
2	rs29021069	NCBI	rs29021069	SNP	251	0	2.079	5736057	5
2	rs29021070	NCBI	rs29021070	SNP	251	0	2.079	5736136	5
2	rs29021071	NCBI	rs29021071	SNP	377	0	2.079	5739895	5
2	rs29022244	NCBI	rs29022244	SNP	226	0.508	2.079	5552061	(2-4)
2	TGLA44	Patent	WO9213102	MICROSATELLITE	974	1.671	2.587	5896375-5896217	1
2	rs29010906	NCBI	rs29010906	SNP	196	0	4.258	6363053	(2-4)
2	rs29024719	NCBI	rs29024719	SNP	325	0.823	4.258		(2-4)
2	rs29025931	NCBI	rs29025931	SNP	389	0	5.081	6897894	(2-4)
2	rs29025930	NCBI	rs29025930	SNP	389	1.306	5.081	6900062	(2-4)
2	ss46527095	NCBI	ss46527095	SNP	189	1.832	6.386	7744685	(2-4)
2	rs29016421	NCBI	rs29016421	SNP	542	0.888	8.218	9589850	(2-4)
2	rs29013415	NCBI	rs29013415	SNP	95	0.996	9.106	9810425	(2-4)
2	rs29015637	NCBI	rs29015637	SNP	323	3.99	10.102	10373210	(2-4)
2	rs29012413	NCBI	rs29012413	SNP	663	0	14.092	13941815	(2-4)
2	rs29013988	NCBI	rs29013988	SNP	231	0	14.092	13705157	5
2	rs29013686	NCBI	rs29013686	SNP	543	0	14.092	13920996	(2-4)
2	rs29013687	NCBI	rs29013687	SNP	329	0.703	14.092	13921053	5
2	rs29018048	NCBI	rs29018048	SNP	538	0	14.795	14209965	(2-4)
2	rs29018047	NCBI	rs29018047	SNP	539	0.001	14.795	14210049	5
2	rs29018046	NCBI	rs29018046	SNP	448	0.232	14.796	14210086	5
2	rs29010223	NCBI	rs29010223	SNP	471	0.862	15.027	14916340	(2-4)	1
2	rs29023429	NCBI	rs29023429	SNP	639	0	15.889	15277299	(2-4)
2	rs29013431	NCBI	rs29013431	SNP	474	0	15.889	15312400	5
2	rs29013430	NCBI	rs29013430	SNP	473	2.878	15.889	15312445	(2-4)
2	rs29009878	NCBI	rs29009878	SNP	281	0.363	18.767	16494665	(2-4)
2	rs29020884	NCBI	rs29020884	SNP	200	0.013	19.13	17173048	(2-4)
2	rs29014799	NCBI	rs29014799	SNP	548	0	19.143	17930213	5	5
2	rs29014798	NCBI	rs29014798	SNP	363	0.146	19.143	17931516	5
2	rs29010013	NCBI	rs29010013	SNP	20	0.935	19.289	16632148	5
2	rs29009785	NCBI	rs29009785	SNP	503	2.414	20.224	16677014	(2-4)	5
2	rs29020795	NCBI	rs29020795	SNP	585	0	22.638	19202357	(2-4)	1
2	rs29018702	NCBI	rs29018702	SNP	484	0.678	22.638	19129823	(2-4)
2	rs29017618	NCBI	rs29017618	SNP	441	0.222	23.316	19860134	(2-4)
2	rs29014139	NCBI	rs29014139	SNP	435	0	23.538	20235089	(2-4)
2	rs29022995	NCBI	rs29022995	SNP	166	1.265	23.538	20978362	5
2	rs29013504	NCBI	rs29013504	SNP	564	0	24.803	21841024	5	1
2	rs29020690	NCBI	rs29020690	SNP	137	0.82	24.803	20710301	5
2	rs29018096	NCBI	rs29018096	SNP	419	2.051	25.623	22531911	(2-4)
2	rs29025750	NCBI	rs29025750	SNP	321	0	27.674	23821174	(2-4)
2	rs29025746	NCBI	rs29025746	SNP	321	0.389	27.674	23820846	(2-4)
2	rs29021257	NCBI	rs29021257	SNP	325	0	28.063	24794615	5
2	rs29021256	NCBI	rs29021256	SNP	326	0.191	28.063	24794571	5
2	rs29027447	NCBI	rs29027447	SNP	350	0	28.254		5
2	rs29027446	NCBI	rs29027446	SNP	350	0.231	28.254		5
2	rs29014583	NCBI	rs29014583	SNP	469	0	28.485	24276470	5	1
2	rs29026677	NCBI	rs29026677	SNP	538	1.156	28.485	24111811	(2-4)
2	rs29012418	NCBI	rs29012418	SNP	597	0	29.642	25316610	(2-4)
2	rs29015709	NCBI	rs29015709	SNP	431	0	29.642	25244229	5
2	rs29015710	NCBI	rs29015710	SNP	431	0	29.642	25244144	(2-4)
2	rs29015711	NCBI	rs29015711	SNP	428	0	29.642	25243977	(2-4)
2	rs29015712	NCBI	rs29015712	SNP	430	0.172	29.642	25243949	5
2	rs29012195	NCBI	rs29012195	SNP	610	0	29.814		(2-4)
2	rs29012194	NCBI	rs29012194	SNP	608	0.422	29.814	26095592	5
2	rs29009643	NCBI	rs29009643	SNP	284	2.366	30.236	27887969	(2-4)
2	TGLA377	Patent	WO9213102	MICROSATELLITE	741	0.925	32.602	27001330-27001226	1
2	ss46526812	NCBI	ss46526812	SNP	156	0	33.527	27338224	(2-4)
2	rs29027188	NCBI	rs29027188	SNP	30	1.593	33.527	25285472	5
2	rs29014793	NCBI	rs29014793	SNP	313	0	35.12	28328098	(2-4)
2	rs29014794	NCBI	rs29014794	SNP	293	0.623	35.12	28331432	(2-4)
2	rs29026016	NCBI	rs29026016	SNP	20	0.001	35.743	29192132	5
2	rs29026473	NCBI	rs29026473	SNP	189	0	35.744	29283743	5
2	rs29019515	NCBI	rs29019515	SNP	302	0	35.744	29419268	5
2	rs29019514	NCBI	rs29019514	SNP	302	0	35.744	29419277	5
2	rs29019513	NCBI	rs29019513	SNP	295	0	35.744	29419509	5
2	rs29019512	NCBI	rs29019512	SNP	301	0.979	35.744	29419608	5
2	rs29026680	NCBI	rs29026680	SNP	601	0	36.723	29634747	5
2	rs29026679	NCBI	rs29026679	SNP	600	0.691	36.723	29634757	(2-4)
2	rs29016993	NCBI	rs29016993	SNP	386	0	37.414	30526271	(2-4)
2	rs29016992	NCBI	rs29016992	SNP	388	0	37.414	30526228	5
2	rs29016990	NCBI	rs29016990	SNP	389	0	37.414	30526097	(2-4)
2	rs29016989	NCBI	rs29016989	SNP	389	2.049	37.414	30526037	(2-4)
2	rs29023497	NCBI	rs29023497	SNP	278	0	39.462	32939991	(2-4)
2	rs29012101	NCBI	rs29012101	SNP	301	0	39.462	31106089	(2-4)
2	rs29010212	NCBI	rs29010212	SNP	281	0.538	39.462	32922777	(2-4)
2	rs29019491	NCBI	rs29019491	SNP	556	0	40	31534986	(2-4)
2	rs29026994	NCBI	rs29026994	SNP	330	0	40	32515229	5
2	rs29026993	NCBI	rs29026993	SNP	334	2.571	40	32515384	5
2	rs29025498	NCBI	rs29025498	SNP	397	2.468	42.571	32668028	(2-4)	1
2	rs29025789	NCBI	rs29025789	SNP	298	0	45.039	36426908	(2-4)
2	rs29025790	NCBI	rs29025790	SNP	298	2.034	45.039	36426983	(2-4)
2	rs29015979	NCBI	rs29015979	SNP	646	0	47.073	37209340	(2-4)
2	rs29015980	NCBI	rs29015980	SNP	579	0.161	47.073	37208976	(2-4)
2	rs29015715	NCBI	rs29015715	SNP	11	0.422	47.234	36660794	5
2	rs29024139	NCBI	rs29024139	SNP	212	0.007	47.655	38842036	5
2	rs29024080	NCBI	rs29024080	SNP	498	0	47.662	38771533	5
2	rs29019574	NCBI	rs29019574	SNP	549	0	47.662	38762006	(2-4)
2	rs29024028	NCBI	rs29024028	SNP	548	0	47.662	38768907	5
2	rs29024081	NCBI	rs29024081	SNP	498	0.002	47.662	38771360	(2-4)
2	rs29015350	NCBI	rs29015350	SNP	452	0	47.664	38270696	5
2	rs29018633	NCBI	rs29018633	SNP	338	0.717	47.664	38241365	5
2	rs29021093	NCBI	rs29021093	SNP	445	1.25	48.381	38154120	5	2
2	rs29015860	NCBI	rs29015860	SNP	200	0.458	49.63	40439268	(2-4)
2	rs29021614	NCBI	rs29021614	SNP	404	0.413	50.088	40579534	5
2	rs29024346	NCBI	rs29024346	SNP	324	0.456	50.501	40755585	(2-4)
2	rs29025956	NCBI	rs29025956	SNP	447	0	50.957	41323449	(2-4)
2	rs29025953	NCBI	rs29025953	SNP	442	1.075	50.957	41325611	(2-4)
2	rs29016910	NCBI	rs29016910	SNP	570	1.583	52.032	42619585	(2-4)
2	rs29010481	NCBI	rs29010481	SNP	492	0.57	53.615	45811088	(2-4)
2	ss46526681	NCBI	ss46526681	SNP	505	0.148	54.185	46805343	(2-4)
2	rs29025329	NCBI	rs29025329	SNP	556	0.11	54.333	46996897	(2-4)
2	rs29021231	NCBI	rs29021231	SNP	640	0	54.442	47702698	5
2	BMS2782	PubMed	9124716	MICROSATELLITE	936	0.776	54.442	48252043-48251892	1
2	rs29011345	NCBI	rs29011345	SNP	171	0.459	55.219	48820057	(2-4)
2	rs29017274	NCBI	rs29017274	SNP	250	0.666	55.678	48937364	(2-4)
2	rs29023721	NCBI	rs29023721	SNP	592	0	56.345	49528530	(2-4)
2	rs29023720	NCBI	rs29023720	SNP	594	0	56.345	49528563	(2-4)
2	rs29018858	NCBI	rs29018858	SNP	113	0	56.345	50392643	5
2	rs29010192	NCBI	rs29010192	SNP	115	0.735	56.345	50485186	5
2	rs29019648	NCBI	rs29019648	SNP	615	1.38	57.079	52124886	(2-4)
2	rs29022902	NCBI	rs29022902	SNP	445	0	58.46	54064979	(2-4)
2	rs29027010	NCBI	rs29027010	SNP	48	1.569	58.46	54471823	5	1
2	rs29025559	NCBI	rs29025559	SNP	310	0.124	60.029	54689629	(2-4)
2	rs29011975	NCBI	rs29011975	SNP	15	0.44	60.152	55892062	5
2	rs29020790	NCBI	rs29020790	SNP	342	0.012	60.592	56269393	(2-4)
2	rs29014000	NCBI	rs29014000	SNP	398	1.803	60.605	55611182	(2-4)
2	rs29014001	NCBI	rs29014001	SNP	69	0	62.408		5
2	rs29025817	NCBI	rs29025817	SNP	149	0.748	62.408	56831557	5	4
2	rs29014605	NCBI	rs29014605	SNP	154	1.249	63.156	56847858	(2-4)
2	rs29011513	NCBI	rs29011513	SNP	213	0.001	64.404	56928321	5	1
2	rs29019912	NCBI	rs29019912	SNP	483	0	64.405	58451220	5
2	rs29019913	NCBI	rs29019913	SNP	652	0	64.405	58451141	(2-4)
2	rs29015782	NCBI	rs29015782	SNP	192	0	64.405	58185707	(2-4)
2	rs29015781	NCBI	rs29015781	SNP	186	0	64.405	58185443	(2-4)
2	rs29019993	NCBI	rs29019993	SNP	142	0.575	64.405	51090804	5	5
2	rs29024293	NCBI	rs29024293	SNP	376	1.324	64.98	60249495	(2-4)
2	rs29024292	NCBI	rs29024292	SNP	258	0	66.304	60249421	5
2	rs29012315	NCBI	rs29012315	SNP	461	0.349	66.304	60742654	(2-4)
2	rs29017559	NCBI	rs29017559	SNP	229	0	66.654	62324132	5
2	rs29019888	NCBI	rs29019888	SNP	450	1.897	66.654	62194314	(2-4)
2	BM4440	PubMed	7908653	MICROSATELLITE	689	0.919	68.55	63664777-63664685	1
2	rs29011172	NCBI	rs29011172	SNP	328	0	69.469	63947669	(2-4)
2	rs29015037	NCBI	rs29015037	SNP	163	2.102	69.469	64120218	5
2	rs29010903	NCBI	rs29010903	SNP	512	0	71.571	66266588	(2-4)
2	rs29027494	NCBI	rs29027494	SNP	224	0	71.571	66513310	5
2	rs29015937	NCBI	rs29015937	SNP	53	0.643	71.571	65535915	5
2	rs29011468	NCBI	rs29011468	SNP	514	0	72.214	68006022	(2-4)
2	rs29011466	NCBI	rs29011466	SNP	514	0	72.214	68006082	5
2	rs29015078	NCBI	rs29015078	SNP	538	0.397	72.214	67513136	(2-4)
2	rs29024553	NCBI	rs29024553	SNP	639	0.434	72.61	68241372	(2-4)
2	rs29010831	NCBI	rs29010831	SNP	314	0.718	73.045	69818799	5
2	rs29010833	NCBI	rs29010833	SNP	335	1.003	73.762	69818303	(2-4)	1
2	rs29022017	NCBI	rs29022017	SNP	442	0	74.766	74275820	5
2	rs29017351	NCBI	rs29017351	SNP	152	0.825	74.766	72527748	(2-4)
2	rs29021849	NCBI	rs29021849	SNP	182	0.062	75.591	72904034	(2-4)
2	rs29021996	NCBI	rs29021996	SNP	113	0.006	75.652	75801671	5
2	rs29021995	NCBI	rs29021995	SNP	114	0.231	75.658	75801927	5
2	rs29023174	NCBI	rs29023174	SNP	361	0	75.889	76403608	5
2	rs29023176	NCBI	rs29023176	SNP	363	0	75.889	76403936	5
2	rs29023177	NCBI	rs29023177	SNP	360	0	75.889	76403969	5
2	rs29023178	NCBI	rs29023178	SNP	356	0	75.889	76404031	5
2	rs29023179	NCBI	rs29023179	SNP	358	0	75.889	76404188	5
2	rs29011192	NCBI	rs29011192	SNP	148	0	75.889	76479700	5
2	rs29012918	NCBI	rs29012918	SNP	496	0	75.889	76716824	5
2	rs29024145	NCBI	rs29024145	SNP	79	0	75.889	77270731	(2-4)
2	rs29018883	NCBI	rs29018883	SNP	218	0	75.889	77310894	5
2	rs29018882	NCBI	rs29018882	SNP	76	0	75.889	77313470	5
2	rs29018880	NCBI	rs29018880	SNP	75	0	75.889	77320561	5
2	rs29018878	NCBI	rs29018878	SNP	218	1.273	75.889	77321293	5
2	rs29018861	NCBI	rs29018861	SNP	440	0	77.162	79635502	5
2	rs29014391	NCBI	rs29014391	SNP	509	0	77.162	79730332	5
2	rs29012113	NCBI	rs29012113	SNP	299	0	77.162	76927418	(2-4)
2	rs29012114	NCBI	rs29012114	SNP	344	0	77.162	76927137	5
2	rs29015271	NCBI	rs29015271	SNP	270	0.077	77.162	80016655	5
2	rs29015270	NCBI	rs29015270	SNP	156	0.033	77.239	80019527	5
2	rs29015269	NCBI	rs29015269	SNP	157	0.033	77.272	80019589	5
2	rs29015267	NCBI	rs29015267	SNP	157	0.359	77.304	80019771	5
2	rs29021731	NCBI	rs29021731	SNP	511	0.439	77.664	80279181	5
2	rs29023281	NCBI	rs29023281	SNP	786	0	78.103	82369921	5
2	rs29023282	NCBI	rs29023282	SNP	786	0	78.103	82369855	5
2	rs29023283	NCBI	rs29023283	SNP	765	0	78.103	82369628	(2-4)
2	rs29021721	NCBI	rs29021721	SNP	547	0	78.103	82664319	(2-4)
2	rs29021720	NCBI	rs29021720	SNP	90	0	78.103	82664523	5
2	rs29021719	NCBI	rs29021719	SNP	474	0	78.103	82664816	5
2	rs29012669	NCBI	rs29012669	SNP	264	0	78.103	82703467	5
2	rs29012668	NCBI	rs29012668	SNP	265	0	78.103	82703500	5
2	ss46526675	NCBI	ss46526675	SNP	431	0	78.103	83377588	5
2	rs29020752	NCBI	rs29020752	SNP	261	0.112	78.103	80814630	5
2	rs29020754	NCBI	rs29020754	SNP	328	0.1	78.214	80814700	5	1
2	rs29020755	NCBI	rs29020755	SNP	418	0	78.314	80814827	5
2	rs29015149	NCBI	rs29015149	SNP	432	0.57	78.314		(2-4)
2	rs29026442	NCBI	rs29026442	SNP	449	0	78.884	84403754	(2-4)
2	ss46526243	NCBI	ss46526243	SNP	398	0	78.884	83913947	5
2	rs29024579	NCBI	rs29024579	SNP	499	0.626	78.884	83661756	(2-4)
2	rs29013735	NCBI	rs29013735	SNP	565	0	79.51	87628072	(2-4)
2	rs29013734	NCBI	rs29013734	SNP	548	0.215	79.51	87628280	5
2	rs29027651	NCBI	rs29027651	SNP	537	0	79.725	86237845	(2-4)
2	rs29027650	NCBI	rs29027650	SNP	533	0.67	79.725	86237821	5
2	rs29026510	NCBI	rs29026510	SNP	419	0.844	80.395	88322263	(2-4)
2	rs29023747	NCBI	rs29023747	SNP	554	0.776	81.238		(2-4)
2	rs29015828	NCBI	rs29015828	SNP	340	0	82.014	91800274	5
2	rs29015829	NCBI	rs29015829	SNP	413	0	82.014	91800423	5
2	rs29015830	NCBI	rs29015830	SNP	338	0	82.014	91800461	(2-4)
2	rs29015831	NCBI	rs29015831	SNP	339	1.633	82.014	91800690	(2-4)
2	rs29018597	NCBI	rs29018597	SNP	404	0	83.647	93786201	(2-4)
2	ss46526934	NCBI	ss46526934	SNP	335	1.547	83.647	94227244	5
2	rs29012372	NCBI	rs29012372	SNP	199	0	85.194	96016090	(2-4)
2	rs29010385	NCBI	rs29010385	SNP	187	0	85.194	95764841	5
2	rs29017242	NCBI	rs29017242	SNP	127	0	85.194	94776197	(2-4)
2	rs29018844	NCBI	rs29018844	SNP	254	0.529	85.194	95290150	(2-4)
2	rs29025241	NCBI	rs29025241	SNP	379	1.782	85.723		(2-4)
2	rs29025891	NCBI	rs29025891	SNP	192	0.757	87.505	98533777	(2-4)
2	rs29023487	NCBI	rs29023487	SNP	389	1.105	88.262	99511319	(2-4)
2	rs29023488	NCBI	rs29023488	SNP	49	0.187	89.367	99510761	5
2	TGLA226	Patent	WO9213102	MICROSATELLITE	762	0.377	89.554	101070653-101070509	1
2	ss46526411	NCBI	ss46526411	SNP	400	0.42	89.931	101515792	(2-4)
2	ss46526410	NCBI	ss46526410	SNP	307	0	90.352	101517551	5
2	rs29027609	NCBI	rs29027609	SNP	385	0	90.352	102530235	(2-4)
2	rs29011116	NCBI	rs29011116	SNP	350	0.312	90.352	102104072	(2-4)
2	rs29016244	NCBI	rs29016244	SNP	303	0.523	90.664	102694242	(2-4)	1
2	rs29023379	NCBI	rs29023379	SNP	460	0	91.187	103473211	(2-4)
2	rs29014394	NCBI	rs29014394	SNP	345	1.523	91.187		(2-4)
2	rs29014567	NCBI	rs29014567	SNP	388	0	92.71	105099932	(2-4)
2	rs29014566	NCBI	rs29014566	SNP	331	0	92.71	105099987	(2-4)
2	rs29014563	NCBI	rs29014563	SNP	390	0	92.71	105100198	5
2	rs29014565	NCBI	rs29014565	SNP	332	0.3	92.71	105100092	5
2	rs29014564	NCBI	rs29014564	SNP	295	0	93.009	105100116	5	1
2	rs29025454	NCBI	rs29025454	SNP	126	4.27	93.009	99627697	5	1
2	ss46526173	NCBI	ss46526173	SNP	678	2.381	97.279		(2-4)	1
2	ARO28	PubMed	8328702	MICROSATELLITE	552	0.662	99.66	110437272-110437005	1
2	ss46526389	NCBI	ss46526389	SNP	670	0.157	100.322	110685198	(2-4)
2	rs29025796	NCBI	rs29025796	SNP	45	0.005	100.479	111276402	5
2	ss46526654	NCBI	ss46526654	SNP	439	0.304	100.484	111798061	5	1
2	ss46526661	NCBI	ss46526661	SNP	722	0.649	100.787	111903785	(2-4)	1
2	rs29025784	NCBI	rs29025784	SNP	463	0.836	101.436	112396633	(2-4)
2	rs29027486	NCBI	rs29027486	SNP	33	0	102.272	112920022	5
2	rs29020867	NCBI	rs29020867	SNP	121	0	102.272		5
2	rs29020866	NCBI	rs29020866	SNP	121	0	102.272		5
2	rs29020868	NCBI	rs29020868	SNP	422	0	102.272	113009936	(2-4)
2	rs29011479	NCBI	rs29011479	SNP	443	0	102.272		(2-4)
2	rs29024263	NCBI	rs29024263	SNP	154	0	102.272	113028601	5
2	rs29024264	NCBI	rs29024264	SNP	243	0.514	102.272	113029112	(2-4)
2	rs29010055	NCBI	rs29010055	SNP	297	0	102.786	113632777	5
2	rs29010056	NCBI	rs29010056	SNP	159	0	102.786	113633123	5
2	rs29018764	NCBI	rs29018764	SNP	524	0	102.786	113931092	(2-4)
2	rs29018607	NCBI	rs29018607	SNP	261	0	102.786	113984723	(2-4)
2	rs29018606	NCBI	rs29018606	SNP	420	0	102.786	113984373	(2-4)
2	rs29012261	NCBI	rs29012261	SNP	397	0.737	102.786	114024730	5
2	rs29010029	NCBI	rs29010029	SNP	49	0	103.523	114312649	(2-4)
2	rs29018368	NCBI	rs29018368	SNP	268	1.121	103.523	115231474	(2-4)
2	rs29025799	NCBI	rs29025799	SNP	401	0.208	104.644	116100343	5	1
2	rs29025798	NCBI	rs29025798	SNP	467	0	104.852	116100367	(2-4)
2	rs29024102	NCBI	rs29024102	SNP	203	0.923	104.852	116312170	5
2	rs29012554	NCBI	rs29012554	SNP	206	0.007	105.774	116411308	(2-4)
2	ss46526949	NCBI	ss46526949	SNP	543	0	105.781	116628624	5
2	rs29010497	NCBI	rs29010497	SNP	265	0	105.781	117113995	5
2	rs29010496	NCBI	rs29010496	SNP	134	0.893	105.781	117114097	5
2	rs29011023	NCBI	rs29011023	SNP	303	0.074	106.674	117445645	5
2	rs29012282	NCBI	rs29012282	SNP	577	0.585	106.748	117480292	5
2	rs29012281	NCBI	rs29012281	SNP	531	0.462	107.333		(2-4)	2
2	rs29012279	NCBI	rs29012279	SNP	576	0	107.795	117480223	5
2	rs29012278	NCBI	rs29012278	SNP	579	0	107.795	117480112	(2-4)
2	rs29012276	NCBI	rs29012276	SNP	581	0	107.795	117480040	5
2	rs29012273	NCBI	rs29012273	SNP	577	0	107.795	117479921	5
2	rs29012272	NCBI	rs29012272	SNP	582	0	107.795	117479768	5
2	rs29012271	NCBI	rs29012271	SNP	583	0.658	107.795		5
2	rs29019168	NCBI	rs29019168	SNP	525	0.222	108.452	117662337	(2-4)
2	rs29019660	NCBI	rs29019660	SNP	405	0	108.675	117878564	5
2	rs29019661	NCBI	rs29019661	SNP	412	0	108.675	117878593	(2-4)
2	rs29019662	NCBI	rs29019662	SNP	413	0	108.675	117878624	5
2	rs29019663	NCBI	rs29019663	SNP	413	0	108.675	117878714	5
2	rs29019665	NCBI	rs29019665	SNP	324	0	108.675	117878755	5
2	rs29019666	NCBI	rs29019666	SNP	412	0	108.675	117878823	5
2	rs29027121	NCBI	rs29027121	SNP	458	1.462	108.675	117977207	5
2	rs29018305	NCBI	rs29018305	SNP	557	0	110.137	119701870	(2-4)
2	rs29018307	NCBI	rs29018307	SNP	555	0.648	110.137	119698553	5
2	rs29009607	NCBI	rs29009607	SNP	406	0	110.785	120518296	(2-4)
2	rs29009610	NCBI	rs29009610	SNP	407	0.154	110.785	120518442	5
2	ss46526564	NCBI	ss46526564	SNP	270	3.822	110.939	120158084	(2-4)
2	rs29014702	NCBI	rs29014702	SNP	214	0	114.76		5
2	rs29014703	NCBI	rs29014703	SNP	218	0	114.76		5
2	rs29014706	NCBI	rs29014706	SNP	231	0	114.76		5
2	rs29015006	NCBI	rs29015006	SNP	311	0	114.761	121137206	(2-4)
2	rs29020417	NCBI	rs29020417	SNP	311	1.248	114.761	121092178	(2-4)
2	rs29012478	NCBI	rs29012478	SNP	185	2.787	116.009	121878191	(2-4)
2	BMS1987	PubMed	8563170	MICROSATELLITE	918	2.065	118.796	122486498-122486443	1
2	rs29011523	NCBI	rs29011523	SNP	409	0.004	120.861	122576368	(2-4)
2	rs29014895	NCBI	rs29014895	SNP	258	3.047	120.864	122838214	(2-4)
2	rs29013678	NCBI	rs29013678	SNP	252	0.941	123.912	122733627	(2-4)
2	rs29013679	NCBI	rs29013679	SNP	409	0.342	124.852	122730626	5
2	ss46526834	NCBI	ss46526834	SNP	303	0	125.195	124397552	(2-4)
2	rs29026778	NCBI	rs29026778	SNP	342	0.788	125.195	122995669	(2-4)
2	ss46526868	NCBI	ss46526868	SNP	444	0	125.983	125548058	(2-4)
2	rs29027358	NCBI	rs29027358	SNP	73	0	125.983	126141541	5
2	rs29027359	NCBI	rs29027359	SNP	290	1.089	125.983	126141599	5
2	ss46526209	NCBI	ss46526209	SNP	398	0	127.072	126210850	5
2	rs29011037	NCBI	rs29011037	SNP	499	0	127.072	127409301	(2-4)
2	ss46526208	NCBI	ss46526208	SNP	400	0.786	127.072	126211112	(2-4)
2	rs29014019	NCBI	rs29014019	SNP	511	0	127.858	127506281	(2-4)
2	rs29026458	NCBI	rs29026458	SNP	129	1.68	127.858	128308339	5
2	rs29024663	NCBI	rs29024663	SNP	146	0.001	129.538	129214483	5
2	ss46526471	NCBI	ss46526471	SNP	258	1.684	129.539	129235648	(2-4)
2	BM2113	PubMed	8498716	MICROSATELLITE	1080	1.703	131.223	131258195-131258128	1
2	ss46526869	NCBI	ss46526869	SNP	434	1.002	132.926	131554821	(2-4)
2	IDVGA-37	PubMed	8535071	MICROSATELLITE	741	0.427	133.928	132248655-132248371	1
2	rs29017360	NCBI	rs29017360	SNP	183	0	134.355	132630436	5
2	rs29017361	NCBI	rs29017361	SNP	148	0	134.355	132630507	5
2	rs29017362	NCBI	rs29017362	SNP	183	0	134.355	132630593	5
2	rs29017363	NCBI	rs29017363	SNP	182	0	134.355	132630667	5
2	rs29016354	NCBI	rs29016354	SNP	312	0.499	134.355	132670462	(2-4)
2	rs29019426	NCBI	rs29019426	SNP	256	0.665	134.854	133195301	(2-4)
2	ss46526048	NCBI	ss46526048	SNP	295	2.6	135.519	133564555	(2-4)
2	rs29026739	NCBI	rs29026739	SNP	443	1.463	138.119	134817386	(2-4)
2	rs29025182	NCBI	rs29025182	SNP	561	0	139.582	135215134	(2-4)
2	rs29013708	NCBI	rs29013708	SNP	482	0	139.582	135226320	5
2	rs29012461	NCBI	rs29012461	SNP	463	0	139.582	135843820	(2-4)
2	rs29012462	NCBI	rs29012462	SNP	253	4.859	139.582	135843852	5
2	rs29014082	NCBI	rs29014082	SNP	442	0	144.441	138317817	(2-4)
2	rs29014081	NCBI	rs29014081	SNP	430	3.598	144.441		(2-4)
2	rs29024421	NCBI	rs29024421	SNP	289		148.039		(2-4)
3	rs29010435	NCBI	rs29010435	SNP	347	0	0	1071569	(2-4)
3	ss46527084	NCBI	ss46527084	SNP	269	0.197	0	1721897	(2-4)
3	rs29025550	NCBI	rs29025550	SNP	235	1.478	0.197	2653051	5
3	ss46526320	NCBI	ss46526320	SNP	630	0	1.675	3887911	(2-4)
3	rs29012060	NCBI	rs29012060	SNP	559	2.854	1.675	3695334	(2-4)
3	DIK4922	PubMed	15466297	MICROSATELLITE	730	1.782	4.529	4374657-4374213	1
3	rs29021617	NCBI	rs29021617	SNP	180	0	6.311	5677662	(2-4)
3	rs29018237	NCBI	rs29018237	SNP	352	0	6.311	5970410	(2-4)
3	rs29018238	NCBI	rs29018238	SNP	19	0	6.311	5970834	5
3	rs29027025	NCBI	rs29027025	SNP	366	1.494	6.311	6402260	(2-4)
3	rs29009638	NCBI	rs29009638	SNP	512	1.409	7.805		(2-4)
3	ss46526189	NCBI	ss46526189	SNP	335	2.058	9.214	7498253	(2-4)
3	rs29025934	NCBI	rs29025934	SNP	400	0.433	11.271	8521691	(2-4)
3	rs29010905	NCBI	rs29010905	SNP	242	0.158	11.704	8792353	5
3	rs29010904	NCBI	rs29010904	SNP	223	0.369	11.863	8792782	(2-4)
3	rs29026385	NCBI	rs29026385	SNP	534	0	12.232	9211801	5
3	rs29026386	NCBI	rs29026386	SNP	30	0	12.232	9212032	5
3	rs29023450	NCBI	rs29023450	SNP	30	0	12.232	9220807	5
3	rs29017083	NCBI	rs29017083	SNP	736	0	12.232	9243432	(2-4)
3	rs29027882	NCBI	rs29027882	SNP	497	0	12.232	9300478	5
3	rs29016221	NCBI	rs29016221	SNP	297	0	12.232	9439255	(2-4)
3	ss46526485	NCBI	ss46526485	SNP	452	2.257	12.232	9447404	(2-4)
3	rs29011418	NCBI	rs29011418	SNP	421	0	14.489	12898043	(2-4)
3	ss46526955	NCBI	ss46526955	SNP	275	2.794	14.489	11100210	(2-4)
3	UWCA7	PubMed	8161030	MICROSATELLITE	522	2.694	17.283		1
3	rs29010540	NCBI	rs29010540	SNP	191	0.012	19.977	13491608	5
3	rs29012865	NCBI	rs29012865	SNP	247	1.053	19.988	13542666	(2-4)
3	rs29027542	NCBI	rs29027542	SNP	172	0	21.041		(2-4)
3	rs29027106	NCBI	rs29027106	SNP	334	1.778	21.041	14350956	5
3	ss46526153	NCBI	ss46526153	SNP	251	0	22.819	15513382	(2-4)
3	rs29016987	NCBI	rs29016987	SNP	264	0	22.819	14026625	(2-4)
3	rs29014816	NCBI	rs29014816	SNP	23	0	22.819	13934385	5
3	rs29010859	NCBI	rs29010859	SNP	346	1.695	22.819	15190306	(2-4)
3	ss46527120	NCBI	ss46527120	SNP	306	0	24.513	21313487	5	4
3	rs29024865	NCBI	rs29024865	SNP	151	0	24.513	21510156	5	1
3	ss46527060	NCBI	ss46527060	SNP	147	0.881	24.513	22266086	5
3	rs29024920	NCBI	rs29024920	SNP	38	0	25.395	15251837	5
3	rs29025202	NCBI	rs29025202	SNP	439	0.913	25.395	15323292	(2-4)	1
3	rs29012564	NCBI	rs29012564	SNP	241	0	26.308	18081786	(2-4)
3	ss46526347	NCBI	ss46526347	SNP	336	0.243	26.308	16748275	5	1
3	ss46526512	NCBI	ss46526512	SNP	365	0	26.551	16189017	5	1
3	rs29011589	NCBI	rs29011589	SNP	375	0.204	26.551	16167103	(2-4)	1
3	ss46526114	NCBI	ss46526114	SNP	475	0	26.755	17379527	(2-4)
3	rs29010816	NCBI	rs29010816	SNP	230	0.194	26.755	18218645	(2-4)
3	rs29020504	NCBI	rs29020504	SNP	148	1.068	26.949	17135614	(2-4)
3	ss46527114	NCBI	ss46527114	SNP	406	2.07	28.017		(2-4)
3	ss46526688	NCBI	ss46526688	SNP	149	0	30.087	23255605	5
3	ss46526687	NCBI	ss46526687	SNP	438	0	30.087	23255401	(2-4)
3	rs29016835	NCBI	rs29016835	SNP	464	0	30.087	23727072	(2-4)
3	rs29021110	NCBI	rs29021110	SNP	152	0.508	30.087	23631579	5
3	ss46526195	NCBI	ss46526195	SNP	286	0.313	30.595	25306288	(2-4)	2
3	rs29019824	NCBI	rs29019824	SNP	341	0.04	30.907	24109921	(2-4)
3	rs29022370	NCBI	rs29022370	SNP	24	0.08	30.948	24374862	5
3	ss46526174	NCBI	ss46526174	SNP	322	0	31.028	25030784	(2-4)
3	rs29017040	NCBI	rs29017040	SNP	410	0.712	31.028	23782481	(2-4)
3	ss46526193	NCBI	ss46526193	SNP	308	0	31.74	25578467	(2-4)
3	ss46526192	NCBI	ss46526192	SNP	169	0	31.74	25578564	5
3	rs29015906	NCBI	rs29015906	SNP	156	1.633	31.74	25585260	5
3	rs29018102	NCBI	rs29018102	SNP	543	0.53	33.373		5
3	rs29010328	NCBI	rs29010328	SNP	298	2.681	33.903	27364377	5
3	rs29011537	NCBI	rs29011537	SNP	369	1.333	36.584	28822645	(2-4)
3	ss46526054	NCBI	ss46526054	SNP	369	2.002	37.917	29326228	(2-4)
3	rs29021109	NCBI	rs29021109	SNP	193	5.163	39.919	35117177	(2-4)	14
3	rs29022505	NCBI	rs29022505	SNP	381	0.002	45.082	29921988	5
3	rs29021026	NCBI	rs29021026	SNP	719	0	45.084	30521020	5
3	rs29021027	NCBI	rs29021027	SNP	721	0.502	45.084	30521400	(2-4)
3	rs29012915	NCBI	rs29012915	SNP	176	0	45.586	32196781	5	1
3	rs29027608	NCBI	rs29027608	SNP	290	0.229	45.586	31647312	(2-4)
3	rs29021051	NCBI	rs29021051	SNP	439	0	45.814	31317427	5
3	rs29021052	NCBI	rs29021052	SNP	437	0	45.814	31314478	(2-4)
3	rs29019659	NCBI	rs29019659	SNP	59	2.043	45.814	28948045	(2-4)
3	rs29018922	NCBI	rs29018922	SNP	259	0	47.857	34535773	(2-4)
3	ss46527023	NCBI	ss46527023	SNP	236	0	47.857	34568825	(2-4)
3	rs29014717	NCBI	rs29014717	SNP	263	0	47.857	34573798	(2-4)
3	rs29013258	NCBI	rs29013258	SNP	359	0.791	47.857	34805949	5
3	rs29023519	NCBI	rs29023519	SNP	332	0	48.648	35843791	(2-4)
3	INRA23	PubMed	9021144	MICROSATELLITE	692	0	48.648		1
3	rs29027497	NCBI	rs29027497	SNP	438	0	48.648	35442520	(2-4)
3	ss46526783	NCBI	ss46526783	SNP	173	1.199	48.648	36080660	5
3	rs29024429	NCBI	rs29024429	SNP	287	0	49.847	38503112	5
3	rs29027203	NCBI	rs29027203	SNP	240	0.445	49.847	36008933	(2-4)
3	rs29022833	NCBI	rs29022833	SNP	267	0	50.292	39282794	(2-4)
3	rs29022831	NCBI	rs29022831	SNP	267	0	50.292	39283041	(2-4)
3	rs29022832	NCBI	rs29022832	SNP	343	0.278	50.292	39283038	5
3	rs29026005	NCBI	rs29026005	SNP	337	0	50.57	39632430	5
3	rs29014876	NCBI	rs29014876	SNP	194	0	50.57	39710073	5
3	rs29014874	NCBI	rs29014874	SNP	428	0	50.57	39710427	5
3	rs29014873	NCBI	rs29014873	SNP	461	0	50.57	39710470	(2-4)
3	rs29024428	NCBI	rs29024428	SNP	285	0.623	50.57	38503084	(2-4)
3	rs29012119	NCBI	rs29012119	SNP	453	0	51.193	40201818	5
3	rs29012123	NCBI	rs29012123	SNP	538	2.022	51.193	40201985	(2-4)
3	rs29020672	NCBI	rs29020672	SNP	212	0.025	53.215	42717281	(2-4)
3	rs29011629	NCBI	rs29011629	SNP	278	0	53.24	41822015	5
3	rs29011628	NCBI	rs29011628	SNP	282	0.85	53.24	41821889	(2-4)
3	rs29013986	NCBI	rs29013986	SNP	312	0	54.09	43502277	(2-4)
3	rs29015246	NCBI	rs29015246	SNP	217	2.33	54.09		(2-4)
3	rs29013292	NCBI	rs29013292	SNP	278	0.788	56.42	43839122	(2-4)	2
3	rs29017993	NCBI	rs29017993	SNP	272	0	57.208	44143815	(2-4)
3	rs29012427	NCBI	rs29012427	SNP	496	0	57.208	44433777	5
3	rs29012428	NCBI	rs29012428	SNP	496	0	57.208	44433742	(2-4)
3	rs29012431	NCBI	rs29012431	SNP	496	0	57.208	44433532	5
3	rs29012432	NCBI	rs29012432	SNP	496	0	57.208	44433271	5
3	rs29012433	NCBI	rs29012433	SNP	491	0	57.208	44433212	5
3	rs29012434	NCBI	rs29012434	SNP	495	0	57.208	44433196	(2-4)
3	rs29018230	NCBI	rs29018230	SNP	167	0	57.208	44394390	5
3	rs29018229	NCBI	rs29018229	SNP	151	0	57.208	44394354	5
3	rs29018228	NCBI	rs29018228	SNP	167	0	57.208	44393867	5
3	rs29022827	NCBI	rs29022827	SNP	151	1.62	57.208	44252016	5
3	rs29024302	NCBI	rs29024302	SNP	263	0	58.828	45993037	5
3	rs29024301	NCBI	rs29024301	SNP	279	0.169	58.828	45992962	5
3	rs29013210	NCBI	rs29013210	SNP	179	0.005	58.997	45931636	5
3	rs29013211	NCBI	rs29013211	SNP	178	0.005	59.002	45931389	5
3	rs29013212	NCBI	rs29013212	SNP	179	0.005	59.007	45931363	(2-4)
3	rs29013214	NCBI	rs29013214	SNP	178	0.005	59.011	45931307	5
3	rs29013215	NCBI	rs29013215	SNP	179	0.005	59.016	45931170	5
3	rs29013216	NCBI	rs29013216	SNP	179	0.005	59.021	45931151	5
3	rs29013217	NCBI	rs29013217	SNP	179	0.041	59.025	45931013	(2-4)
3	rs29018907	NCBI	rs29018907	SNP	415	0	59.066	44937194	5
3	rs29020062	NCBI	rs29020062	SNP	327	0.565	59.066	45257579	(2-4)
3	rs29011360	NCBI	rs29011360	SNP	467	0	59.631	45619249	5
3	rs29011359	NCBI	rs29011359	SNP	467	0	59.631	45619273	5
3	rs29011358	NCBI	rs29011358	SNP	467	1.63	59.631	45619729	(2-4)
3	rs29025951	NCBI	rs29025951	SNP	181	3.194	61.261	47803786	(2-4)
3	rs29011654	NCBI	rs29011654	SNP	426	1.96	64.456	49638178	(2-4)
3	rs29019879	NCBI	rs29019879	SNP	420	0	66.415	54878967	5
3	rs29022446	NCBI	rs29022446	SNP	354	0	66.415	52135762	(2-4)
3	rs29015114	NCBI	rs29015114	SNP	609	0	66.415	52885252	5
3	rs29015113	NCBI	rs29015113	SNP	296	0.367	66.415	52889244	5
3	rs29013800	NCBI	rs29013800	SNP	467	0	66.782	53444217	(2-4)
3	rs29016370	NCBI	rs29016370	SNP	443	0	66.782	53513749	5
3	rs29015745	NCBI	rs29015745	SNP	541	0	66.782	53545998	5
3	rs29017531	NCBI	rs29017531	SNP	532	0.288	66.782	53702310	(2-4)
3	rs29014458	NCBI	rs29014458	SNP	58	0.716	67.07	42496623	5	1
3	rs29023271	NCBI	rs29023271	SNP	321	0	67.786	54013799	(2-4)
3	rs29027403	NCBI	rs29027403	SNP	120	0	67.786	55543658	5
3	rs29027404	NCBI	rs29027404	SNP	380	0	67.786	55543819	5
3	rs29027402	NCBI	rs29027402	SNP	649	0.53	67.786	55547892	(2-4)
3	rs29013313	NCBI	rs29013313	SNP	345	0	68.316	56111549	5
3	rs29011181	NCBI	rs29011181	SNP	39	0	68.316	54030318	5
3	rs29016475	NCBI	rs29016475	SNP	47	0	68.316	56417009	5
3	rs29021728	NCBI	rs29021728	SNP	528	0.029	68.316	56455404	(2-4)
3	rs29012393	NCBI	rs29012393	SNP	438	0.361	68.345	56699326	(2-4)
3	rs29012394	NCBI	rs29012394	SNP	166	0.373	68.706	56699711	(2-4)	1
3	rs29021598	NCBI	rs29021598	SNP	523	0	69.08	57084078	5
3	HUJ246	PubMed	8161029	MICROSATELLITE	1111	0.166	69.08	57075832-57075677	1
3	rs29015774	NCBI	rs29015774	SNP	197	0.618	69.245	58584904	(2-4)
3	rs29018762	NCBI	rs29018762	SNP	559	0	69.863	58214106	(2-4)
3	rs29018763	NCBI	rs29018763	SNP	559	0.638	69.863	58214074	(2-4)
3	rs29018851	NCBI	rs29018851	SNP	339	0	70.502	58505395	(2-4)
3	rs29018850	NCBI	rs29018850	SNP	339	1.109	70.502	58505232	(2-4)
3	rs29010076	NCBI	rs29010076	SNP	529	0.345	71.61		(2-4)
3	rs29020629	NCBI	rs29020629	SNP	279	0	71.955	61340736	5
3	ss46526548	NCBI	ss46526548	SNP	546	0	71.955	61068508	(2-4)	1
3	rs29010802	NCBI	rs29010802	SNP	280	0.336	71.955	61444602	(2-4)
3	rs29019254	NCBI	rs29019254	SNP	538	0	72.292	61704437	(2-4)
3	rs29015054	NCBI	rs29015054	SNP	365	0.374	72.292	61948150	(2-4)
3	rs29014546	NCBI	rs29014546	SNP	37	0.393	72.666	59707462	5
3	rs29026715	NCBI	rs29026715	SNP	459	0.623	73.059	62302106	(2-4)
3	rs29020444	NCBI	rs29020444	SNP	294	0.761	73.682	63120136	(2-4)	1
3	rs29026779	NCBI	rs29026779	SNP	439	0	74.443	63889719	(2-4)
3	rs29011253	NCBI	rs29011253	SNP	436	0	74.443	64589453	(2-4)
3	rs29015058	NCBI	rs29015058	SNP	387	0	74.443	64402566	(2-4)
3	rs29015060	NCBI	rs29015060	SNP	386	0	74.443	64402424	5
3	rs29015061	NCBI	rs29015061	SNP	382	0	74.443	64402326	5
3	rs29015062	NCBI	rs29015062	SNP	387	0.289	74.443	64402212	5
3	rs29012951	NCBI	rs29012951	SNP	322	0	74.732	65181703	5
3	rs29016954	NCBI	rs29016954	SNP	351	0	74.732	66019652	5
3	rs29016955	NCBI	rs29016955	SNP	416	0.4	74.732	66019235	(2-4)
3	rs29018799	NCBI	rs29018799	SNP	475	0	75.132	67171398	(2-4)
3	rs29013811	NCBI	rs29013811	SNP	339	0.29	75.132	67402210	5
3	rs29009820	NCBI	rs29009820	SNP	330	1.071	75.422	67759111	(2-4)
3	rs29018019	NCBI	rs29018019	SNP	368	1.04	76.494	67884977	(2-4)	2
3	rs29027368	NCBI	rs29027368	SNP	524	0	77.534	68897742	(2-4)
3	rs29027026	NCBI	rs29027026	SNP	213	0	77.534	68296033	(2-4)
3	rs29027369	NCBI	rs29027369	SNP	409	1.788	77.534	68897721	(2-4)
3	rs29011201	NCBI	rs29011201	SNP	643	0.661	79.322	70928100	(2-4)
3	rs29026803	NCBI	rs29026803	SNP	157	0.027	79.983	71516303	5
3	rs29022510	NCBI	rs29022510	SNP	428	0	80.01	72614904	(2-4)
3	rs29021260	NCBI	rs29021260	SNP	522	0.226	80.01	72437474	(2-4)	3
3	ss46526596	NCBI	ss46526596	SNP	290	0.672	80.236	72124389	(2-4)
3	rs29022025	NCBI	rs29022025	SNP	138	0	80.908	73583940	(2-4)
3	rs29022024	NCBI	rs29022024	SNP	138	0	80.908	73584070	5
3	rs29019302	NCBI	rs29019302	SNP	412	0	80.908	70110154	5
3	rs29019303	NCBI	rs29019303	SNP	414	0	80.908	70110221	5
3	rs29027552	NCBI	rs29027552	SNP	147	2.388	80.908	70170782	5
3	rs29013282	NCBI	rs29013282	SNP	329	0	83.296	76997199	(2-4)
3	rs29013285	NCBI	rs29013285	SNP	330	1.047	83.296	76997488	5
3	rs29027388	NCBI	rs29027388	SNP	140	0.382	84.343	79051740	5
3	rs29027387	NCBI	rs29027387	SNP	135	0.703	84.724	79051743	(2-4)	2
3	rs29027386	NCBI	rs29027386	SNP	140	0	85.427	79052098	5
3	rs29027384	NCBI	rs29027384	SNP	138	0	85.427	79052212	5
3	rs29014698	NCBI	rs29014698	SNP	32	0	85.427	83663454	(2-4)
3	rs29017981	NCBI	rs29017981	SNP	379	0	85.427	79391190	(2-4)
3	rs29017982	NCBI	rs29017982	SNP	376	0	85.427	79391362	5
3	rs29017983	NCBI	rs29017983	SNP	318	0	85.427	79391761	(2-4)
3	rs29017984	NCBI	rs29017984	SNP	321	0.291	85.427	79391786	(2-4)
3	rs29010021	NCBI	rs29010021	SNP	126	0.034	85.718	79725577	5
3	rs29010020	NCBI	rs29010020	SNP	252	0	85.752	79725602	(2-4)	1
3	rs29011390	NCBI	rs29011390	SNP	218	0	85.752	79938255	5
3	rs29011391	NCBI	rs29011391	SNP	217	0	85.752	79938312	5
3	rs29011392	NCBI	rs29011392	SNP	218	0.915	85.752	79940068	5
3	rs29009577	NCBI	rs29009577	SNP	194	3.104	86.666	79047206	5	1
3	TGLA76	PubMed	7908653	MICROSATELLITE	799	1.821	89.77		1
3	rs29010867	NCBI	rs29010867	SNP	481	0.048	91.591	85048697	(2-4)
3	rs29013607	NCBI	rs29013607	SNP	180	0	91.639	88877916	5
3	rs29013608	NCBI	rs29013608	SNP	181	0.671	91.639	88878405	5
3	rs29019654	NCBI	rs29019654	SNP	523	0	92.31	86441965	(2-4)
3	rs29019653	NCBI	rs29019653	SNP	433	1.031	92.31	86441879	(2-4)
3	rs29018005	NCBI	rs29018005	SNP	314	0	93.341	88894153	5
3	rs29022462	NCBI	rs29022462	SNP	179	0.001	93.341	87125930	(2-4)
3	rs29012939	NCBI	rs29012939	SNP	303	0.548	93.342	87136028	(2-4)
3	rs29011278	NCBI	rs29011278	SNP	267	0	93.89	88184837	5
3	rs29011277	NCBI	rs29011277	SNP	268	0	93.89	88185033	(2-4)
3	rs29011276	NCBI	rs29011276	SNP	277	0.545	93.89	88185063	5
3	rs29013475	NCBI	rs29013475	SNP	414	0	94.436	90283493	(2-4)
3	rs29016848	NCBI	rs29016848	SNP	380	0	94.436	90945586	(2-4)
3	ss46526158	NCBI	ss46526158	SNP	156	2.441	94.436	87921867	5
3	rs29011460	NCBI	rs29011460	SNP	289	0.341	96.877	92528259	(2-4)
3	rs29013442	NCBI	rs29013442	SNP	335	0	97.218	93241855	(2-4)
3	rs29013441	NCBI	rs29013441	SNP	466	0	97.218	93241675	(2-4)
3	rs29011303	NCBI	rs29011303	SNP	332	0.251	97.218	93216176	(2-4)
3	rs29017419	NCBI	rs29017419	SNP	619	0.873	97.469	93417390	(2-4)
3	rs29020902	NCBI	rs29020902	SNP	324	0	98.342	93791461	(2-4)
3	rs29026707	NCBI	rs29026707	SNP	293	0	98.342	93639482	(2-4)
3	rs29024002	NCBI	rs29024002	SNP	412	0	98.342	94144416	(2-4)
3	BMS2145	PubMed	8563170	MICROSATELLITE	906	2.899	98.342	94230185-94230074	1
3	rs29019841	NCBI	rs29019841	SNP	584	0.199	101.241	95813713	(2-4)
3	rs29021043	NCBI	rs29021043	SNP	543	0	101.44	96076556	5
3	ss46526142	NCBI	ss46526142	SNP	648	0.16	101.44	96096304	5
3	rs29026676	NCBI	rs29026676	SNP	523	0	101.6	97108857	(2-4)
3	rs29021969	NCBI	rs29021969	SNP	408	0	101.6	96516150	(2-4)
3	rs29021966	NCBI	rs29021966	SNP	408	0	101.6	96516557	5
3	rs29021965	NCBI	rs29021965	SNP	407	0.276	101.6	96516743	5
3	rs29026797	NCBI	rs29026797	SNP	350	0.001	101.876	96523482	5
3	rs29026798	NCBI	rs29026798	SNP	346	0	101.877	96523696	(2-4)	1
3	rs29026799	NCBI	rs29026799	SNP	350	0	101.877	96523750	5
3	rs29026802	NCBI	rs29026802	SNP	351	0.792	101.877	96526241	5
3	rs29023568	NCBI	rs29023568	SNP	369	0	102.669	97403577	(2-4)
3	rs29023566	NCBI	rs29023566	SNP	158	1.354	102.669	97410747	5
3	rs29014540	NCBI	rs29014540	SNP	260	0	104.023	98145762	(2-4)
3	rs29024253	NCBI	rs29024253	SNP	437	0	104.023	98273569	(2-4)
3	rs29024252	NCBI	rs29024252	SNP	213	0	104.023	98277321	5
3	rs29010425	NCBI	rs29010425	SNP	151	0	104.023	98789043	5
3	rs29024251	NCBI	rs29024251	SNP	214	0.002	104.023	98277331	5
3	rs29014008	NCBI	rs29014008	SNP	168	0.429	104.025	100811876	(2-4)
3	rs29011194	NCBI	rs29011194	SNP	229	0	104.453	99467830	(2-4)
3	rs29026911	NCBI	rs29026911	SNP	360	0	104.454	99078499	5
3	rs29026910	NCBI	rs29026910	SNP	360	0	104.454	99078080	(2-4)
3	rs29010266	NCBI	rs29010266	SNP	434	1.08	104.454	99380438	(2-4)
3	rs29027111	NCBI	rs29027111	SNP	159	0	105.534	104551311	5
3	rs29027110	NCBI	rs29027110	SNP	159	0	105.534	104551588	5
3	rs29027109	NCBI	rs29027109	SNP	411	0	105.534	104551720	(2-4)	1
3	rs29018264	NCBI	rs29018264	SNP	332	0	105.534	102992977	(2-4)
3	rs29018282	NCBI	rs29018282	SNP	211	0	105.534	102962479	5
3	rs29023730	NCBI	rs29023730	SNP	122	0.044	105.534	102812458	5
3	rs29019957	NCBI	rs29019957	SNP	476	0	105.578	104616099	5
3	rs29019958	NCBI	rs29019958	SNP	465	0.471	105.578	104616138	5
3	rs29015685	NCBI	rs29015685	SNP	176	0	106.049	104310886	(2-4)
3	rs29011004	NCBI	rs29011004	SNP	496	0	106.049	105754077	(2-4)
3	rs29011003	NCBI	rs29011003	SNP	481	0.292	106.049	105754137	(2-4)
3	rs29018615	NCBI	rs29018615	SNP	174	0	106.341	104179956	5
3	rs29018614	NCBI	rs29018614	SNP	174	0	106.341	104179593	(2-4)
3	rs29018613	NCBI	rs29018613	SNP	294	0	106.341	104179493	(2-4)
3	rs29019998	NCBI	rs29019998	SNP	126	0	106.341	103727204	5
3	rs29019997	NCBI	rs29019997	SNP	122	0	106.341	103727190	5
3	rs29021019	NCBI	rs29021019	SNP	372	0	106.341	103501066	5
3	rs29023698	NCBI	rs29023698	SNP	185	0.485	106.341	103365892	5
3	ss46526266	NCBI	ss46526266	SNP	622	1.918	106.825	102131007	(2-4)	1
3	rs29021854	NCBI	rs29021854	SNP	81	0	108.744	107915532	5
3	rs29021851	NCBI	rs29021851	SNP	404	2.436	108.744	107915921	(2-4)
3	rs29027046	NCBI	rs29027046	SNP	155	0.005	111.179	110423775	5
3	rs29027045	NCBI	rs29027045	SNP	431	0	111.185	110461777	(2-4)
3	rs29027626	NCBI	rs29027626	SNP	347	0.703	111.185	110512104	5
3	rs29009786	NCBI	rs29009786	SNP	150	0	111.888	110676720	5
3	rs29026736	NCBI	rs29026736	SNP	17	0	111.888	111225056	5
3	rs29026737	NCBI	rs29026737	SNP	17	0	111.888	111225178	5
3	rs29026738	NCBI	rs29026738	SNP	17	0	111.888	111225269	5
3	rs29022903	NCBI	rs29022903	SNP	304	0.528	111.888	111602177	5
3	rs29022803	NCBI	rs29022803	SNP	452	0	112.416	112139189	(2-4)
3	rs29009684	NCBI	rs29009684	SNP	530	0.54	112.416	112246050	(2-4)
3	rs29025575	NCBI	rs29025575	SNP	636	0.161	112.956	112843451	(2-4)
3	ss46526662	NCBI	ss46526662	SNP	354	2.944	113.117	113580156	(2-4)
3	ss46526017	NCBI	ss46526017	SNP	160	0	116.061	113619958	5
3	ss46526016	NCBI	ss46526016	SNP	161	0	116.061	113620235	5
3	rs29024848	NCBI	rs29024848	SNP	615	0.053	116.061	114618372	(2-4)
3	rs29014115	NCBI	rs29014115	SNP	200	2.105	116.114	116067951	(2-4)
3	ss46527116	NCBI	ss46527116	SNP	395	0	118.22	117827117	(2-4)
3	rs29024239	NCBI	rs29024239	SNP	571	1.564	118.22	116505273	(2-4)
3	ss46526163	NCBI	ss46526163	SNP	758	0.593	119.784	118099199	(2-4)
3	rs29016125	NCBI	rs29016125	SNP	168	0.601	120.377	118730910	5
3	rs29010259	NCBI	rs29010259	SNP	15	0.022	120.977	118798886	5
3	rs29010257	NCBI	rs29010257	SNP	309	0	121	118803962	(2-4)
3	rs29010260	NCBI	rs29010260	SNP	284	0.532	121	118806605	5
3	rs29027148	NCBI	rs29027148	SNP	628	0	121.532	119120549	(2-4)
3	rs29027149	NCBI	rs29027149	SNP	446	3.375	121.532	119120594	(2-4)
3	rs29010814	NCBI	rs29010814	SNP	364	0.063	124.907	120051939	5
3	rs29022776	NCBI	rs29022776	SNP	305	0	124.969	120066678	5
3	ss46526304	NCBI	ss46526304	SNP	422	0.366	124.969	120474867	(2-4)
3	rs29012399	NCBI	rs29012399	SNP	440	0	125.335	121492212	(2-4)
3	rs29021850	NCBI	rs29021850	SNP	501	2.926	125.335	121146452	5
3	BMC5227	Anim Genet	28:238	MICROSATELLITE	756	0.702	128.261	122601583-122601407	1
3	rs29024218	NCBI	rs29024218	SNP	297	0.631	128.963	123272324	(2-4)
3	rs29021636	NCBI	rs29021636	SNP	362	2.341	129.594	123464389	(2-4)	1
3	rs29024307	NCBI	rs29024307	SNP	481	0.687	131.935	124081194	(2-4)
3	rs29024310	NCBI	rs29024310	SNP	428	1.846	132.622	124081538	(2-4)
3	ss46526434	NCBI	ss46526434	SNP	420	1.418	134.468	124379639	(2-4)
3	RM309	PubMed	9124718	MICROSATELLITE	501	1.389	135.886	124975716-124975611	1
3	rs29018925	NCBI	rs29018925	SNP	412	2.382	137.275	125362161	(2-4)
3	rs29022517	NCBI	rs29022517	SNP	771	0	139.656		(2-4)
3	rs29016151	NCBI	rs29016151	SNP	590	0	139.656		(2-4)
3	rs29012366	NCBI	rs29012366	SNP	470	2.124	139.656		(2-4)
3	rs29021928	NCBI	rs29021928	SNP	461		141.78	126097658	(2-4)	1
4	rs29015201	NCBI	rs29015201	SNP	179	0	0	32867	5
4	rs29011260	NCBI	rs29011260	SNP	181	0	0	53020	(2-4)
4	rs29014886	NCBI	rs29014886	SNP	296	0	0	499777	5
4	rs29014888	NCBI	rs29014888	SNP	296	0	0	500114	5
4	rs29024432	NCBI	rs29024432	SNP	184	2.771	0	567588	(2-4)
4	rs29011086	NCBI	rs29011086	SNP	698	0	2.771	4201219	5
4	rs29011085	NCBI	rs29011085	SNP	696	0.001	2.771		5
4	rs29016878	NCBI	rs29016878	SNP	31	0	2.772	5821225	5
4	rs29016879	NCBI	rs29016879	SNP	31	0.479	2.772	5821476	(2-4)
4	rs29026014	NCBI	rs29026014	SNP	281	2.786	3.251	5071309	(2-4)	1
4	BL1030	PubMed	9107677	MICROSATELLITE	1194	1.01	6.036	6899090-6898944	1
4	rs29018464	NCBI	rs29018464	SNP	294	0	7.047	7105032	5
4	rs29020383	NCBI	rs29020383	SNP	339	0.002	7.047	9110132	(2-4)
4	rs29012660	NCBI	rs29012660	SNP	152	0.374	7.049	9005817	5
4	rs29018741	NCBI	rs29018741	SNP	346	2.625	7.423	8585314	(2-4)
4	rs29026788	NCBI	rs29026788	SNP	621	0	10.048	7788555	(2-4)
4	rs29013760	NCBI	rs29013760	SNP	344	0	10.048	8306720	5
4	rs29013761	NCBI	rs29013761	SNP	346	0	10.048	8306588	(2-4)
4	rs29013762	NCBI	rs29013762	SNP	347	0.416	10.048	8306256	5
4	rs29024866	NCBI	rs29024866	SNP	47	0	10.465	12016246	5
4	rs29012059	NCBI	rs29012059	SNP	425	0	10.465	9512859	(2-4)
4	rs29010398	NCBI	rs29010398	SNP	153	1.879	10.465	7535023	(2-4)
4	rs29025589	NCBI	rs29025589	SNP	387	0	12.344	11225263	5
4	rs29011318	NCBI	rs29011318	SNP	424	0.446	12.344	11335689	(2-4)
4	rs29012683	NCBI	rs29012683	SNP	287	0	12.79	11519848	5
4	rs29012684	NCBI	rs29012684	SNP	288	0.159	12.79	11522963	(2-4)
4	rs29011076	NCBI	rs29011076	SNP	314	1.059	12.949	11913823	(2-4)
4	rs29019276	NCBI	rs29019276	SNP	442	0	14.008	13063173	(2-4)
4	rs29022204	NCBI	rs29022204	SNP	357	3.192	14.008		5
4	rs29013245	NCBI	rs29013245	SNP	440	0.492	17.2	14013999	5
4	rs29013953	NCBI	rs29013953	SNP	533	0.002	17.692	14396346	(2-4)	1
4	rs29013954	NCBI	rs29013954	SNP	59	0	17.694	14396490	(2-4)
4	rs29013955	NCBI	rs29013955	SNP	59	1.264	17.694	14396598	5
4	rs29026835	NCBI	rs29026835	SNP	393	0.114	18.959	15562083	(2-4)
4	rs29026836	NCBI	rs29026836	SNP	299	0.748	19.073	15562497	5
4	rs29024907	NCBI	rs29024907	SNP	443	0	19.821	16126100	(2-4)
4	rs29014145	NCBI	rs29014145	SNP	491	0	19.821	16533348	(2-4)
4	rs29014143	NCBI	rs29014143	SNP	492	0	19.821	16533094	5
4	rs29014142	NCBI	rs29014142	SNP	332	0	19.821	16532909	5
4	rs29014141	NCBI	rs29014141	SNP	331	0	19.821	16532789	5
4	rs29020531	NCBI	rs29020531	SNP	335	2.606	19.821	16324268	(2-4)
4	rs29016340	NCBI	rs29016340	SNP	526	0.349	22.426	18236754	(2-4)
4	rs29015328	NCBI	rs29015328	SNP	284	0	22.775	18918884	(2-4)
4	rs29015329	NCBI	rs29015329	SNP	303	0.542	22.775	18922703	5	2
4	rs29021004	NCBI	rs29021004	SNP	145	0	23.317	19119397	(2-4)
4	rs29021003	NCBI	rs29021003	SNP	273	0.767	23.317	19119430	5
4	rs29021002	NCBI	rs29021002	SNP	192	0.001	24.084	19119458	5
4	rs29021001	NCBI	rs29021001	SNP	277	0	24.085	19119604	5
4	rs29020998	NCBI	rs29020998	SNP	119	0	24.085	19119901	5
4	rs29021816	NCBI	rs29021816	SNP	188	1.509	24.085	19904064	(2-4)
4	rs29020745	NCBI	rs29020745	SNP	455	0	25.594	20530665	5
4	rs29020746	NCBI	rs29020746	SNP	473	0.294	25.594	20531146	(2-4)
4	rs29018181	NCBI	rs29018181	SNP	515	0	25.888	21358728	5
4	rs29018183	NCBI	rs29018183	SNP	513	0.775	25.888	21358800	(2-4)
4	rs29013301	NCBI	rs29013301	SNP	30	0	26.663	25355320	5	1
4	rs29022501	NCBI	rs29022501	SNP	664	0	26.663	21855978	(2-4)
4	rs29010315	NCBI	rs29010315	SNP	158	0.781	26.663	22462513	(2-4)
4	rs29019810	NCBI	rs29019810	SNP	180	0.704	27.444	22630379	(2-4)
4	rs29023345	NCBI	rs29023345	SNP	445	0	28.148	22672734	(2-4)	1
4	rs29016226	NCBI	rs29016226	SNP	598	0	28.148	22913754	5
4	rs29016225	NCBI	rs29016225	SNP	530	1.409	28.148	22913795	(2-4)
4	DIK2801	PubMed	15466297	MICROSATELLITE	871	2.4	29.558	23531971-23531731	1
4	rs29024053	NCBI	rs29024053	SNP	479	0	31.958	25031891	(2-4)
4	rs29023731	NCBI	rs29023731	SNP	407	0	31.958	24924028	5
4	rs29023732	NCBI	rs29023732	SNP	574	0.566	31.958	24922077	(2-4)
4	rs29021147	NCBI	rs29021147	SNP	28	0	32.524	27248823	(2-4)
4	ss46527078	NCBI	ss46527078	SNP	304	0.859	32.524	26410918	(2-4)
4	rs29023003	NCBI	rs29023003	SNP	14	1.1	33.383	28601933	5
4	rs29017061	NCBI	rs29017061	SNP	356	0	34.483	28239399	(2-4)
4	rs29020561	NCBI	rs29020561	SNP	565	0	34.483	28119052	5
4	rs29020560	NCBI	rs29020560	SNP	271	0	34.483	28116131	(2-4)
4	rs29013539	NCBI	rs29013539	SNP	294	0	34.483	28014312	5
4	rs29027498	NCBI	rs29027498	SNP	370	0	34.483	27732338	5
4	rs29027499	NCBI	rs29027499	SNP	369	1.012	34.483	27732018	5
4	rs29017637	NCBI	rs29017637	SNP	332	1.015	35.494	29070463	(2-4)
4	rs29012445	NCBI	rs29012445	SNP	536	0	36.51	29650677	5
4	rs29012444	NCBI	rs29012444	SNP	535	0	36.51	29650723	(2-4)
4	rs29012443	NCBI	rs29012443	SNP	538	0	36.51	29650804	5
4	BMS1237	PubMed	8563170	MICROSATELLITE	795	0.609	36.51	29909386-29909301	1
4	rs29017229	NCBI	rs29017229	SNP	518	0	37.119	31395968	5
4	rs29017613	NCBI	rs29017613	SNP	528	0.954	37.119	31394018	(2-4)
4	rs29020987	NCBI	rs29020987	SNP	281	0.001	38.072	32290539	(2-4)
4	rs29014611	NCBI	rs29014611	SNP	560	0.761	38.073	32548051	(2-4)
4	rs29019838	NCBI	rs29019838	SNP	240	0	38.834	33166954	(2-4)
4	rs29019837	NCBI	rs29019837	SNP	511	1.131	38.834	33167025	(2-4)
4	rs29022997	NCBI	rs29022997	SNP	26	0.216	39.965		5
4	rs29025867	NCBI	rs29025867	SNP	232	0	40.181	34882243	(2-4)
4	rs29026882	NCBI	rs29026882	SNP	269	0.591	40.181	34905975	(2-4)
4	BMS789	PubMed	8563170	MICROSATELLITE	152	0.387	40.772	36847611-36847535	1
4	rs29014908	NCBI	rs29014908	SNP	455	0.007	41.159	37048318	(2-4)
4	rs29020437	NCBI	rs29020437	SNP	498	0	41.167	38111726	(2-4)
4	rs29020436	NCBI	rs29020436	SNP	505	1.116	41.167	38111248	5
4	rs29010786	NCBI	rs29010786	SNP	228	0	42.283	38530749	5
4	rs29027495	NCBI	rs29027495	SNP	487	0	42.283	38699573	(2-4)
4	rs29015287	NCBI	rs29015287	SNP	189	0	42.283	38777658	5
4	rs29015286	NCBI	rs29015286	SNP	585	1.38	42.283	38777810	(2-4)
4	rs29016986	NCBI	rs29016986	SNP	231	1.446	43.663		(2-4)
4	rs29011657	NCBI	rs29011657	SNP	166	0.819	45.109	39452722	(2-4)
4	BMS2646	PubMed	9124716	MICROSATELLITE	614	1.4	45.928	39639253-39639131	1
4	rs29010856	NCBI	rs29010856	SNP	336	0	47.328	40957216	(2-4)
4	rs29009762	NCBI	rs29009762	SNP	56	0	47.328	41974876	5
4	rs29009761	NCBI	rs29009761	SNP	292	0	47.328	41975185	(2-4)	1
4	rs29009760	NCBI	rs29009760	SNP	153	3.634	47.328	41976510	5
4	ss46526294	NCBI	ss46526294	SNP	607	0	50.962	45610665	(2-4)
4	rs29010454	NCBI	rs29010454	SNP	263	0.165	50.962	44442126	(2-4)
4	rs29027881	NCBI	rs29027881	SNP	340	0	51.127		(2-4)
4	rs29025759	NCBI	rs29025759	SNP	202	0	51.127	45132971	5
4	rs29025758	NCBI	rs29025758	SNP	467	1.129	51.127	45132829	5
4	MAF70	PubMed	1443780	MICROSATELLITE	885	0.295	52.256		1
4	rs29019556	NCBI	rs29019556	SNP	269	0	52.551	47395262	5
4	rs29019557	NCBI	rs29019557	SNP	266	0.788	52.551	47395192	(2-4)
4	rs29024147	NCBI	rs29024147	SNP	311	0	53.338	49066548	5
4	rs29024148	NCBI	rs29024148	SNP	310	0.601	53.338	49066591	(2-4)
4	rs29027453	NCBI	rs29027453	SNP	274	0.387	53.939	49419706	(2-4)
4	rs29025859	NCBI	rs29025859	SNP	504	0.48	54.326	50175217	(2-4)
4	rs29022884	NCBI	rs29022884	SNP	270	0	54.806	51115663	5
4	rs29022883	NCBI	rs29022883	SNP	269	0	54.806	51115714	5
4	rs29022882	NCBI	rs29022882	SNP	269	0.002	54.806	51115738	5
4	BMS1840	PubMed	9124716	MICROSATELLITE	632	1.921	54.808	51142908-51142770	1
4	rs29010063	NCBI	rs29010063	SNP	335	0.501	56.729	56448725	5
4	rs29025355	NCBI	rs29025355	SNP	320	0.029	57.23	53136031	(2-4)
4	rs29020727	NCBI	rs29020727	SNP	268	0	57.259	53974328	5
4	rs29020726	NCBI	rs29020726	SNP	250	0.287	57.259	53972254	5
4	rs29019872	NCBI	rs29019872	SNP	685	0	57.546	54727243	5
4	rs29019873	NCBI	rs29019873	SNP	686	0	57.546	54727354	(2-4)
4	rs29019874	NCBI	rs29019874	SNP	685	0.213	57.546	54727783	5
4	rs29013817	NCBI	rs29013817	SNP	295	0	57.759	54775262	5
4	rs29013818	NCBI	rs29013818	SNP	310	0.503	57.759	54777102	(2-4)
4	rs29014471	NCBI	rs29014471	SNP	397	1.894	58.262	59933196	(2-4)
4	RM067	PubMed	8270548	MICROSATELLITE	708	1.27	60.156	58087137-58087019	1
4	rs29010064	NCBI	rs29010064	SNP	337	0.822	61.426	58992524	(2-4)
4	rs29018134	NCBI	rs29018134	SNP	255	1.62	62.248	61581212	(2-4)	5
4	TGLA116	Patent	WO9213102	MICROSATELLITE	296	0.384	63.867	59841163-59841080	1
4	rs29015972	NCBI	rs29015972	SNP	296	0	64.251	59971948	5
4	rs29009951	NCBI	rs29009951	SNP	14	0	64.251	60064362	5
4	rs29010360	NCBI	rs29010360	SNP	128	0.142	64.251	60152285	5
4	rs29010358	NCBI	rs29010358	SNP	134	0	64.393	60151845	5
4	rs29010359	NCBI	rs29010359	SNP	129	0	64.393	60151918	5
4	rs29027228	NCBI	rs29027228	SNP	133	0.283	64.393	60155162	5
4	rs29013265	NCBI	rs29013265	SNP	172	0	64.676	60339249	(2-4)
4	rs29022768	NCBI	rs29022768	SNP	175	0	64.676	60374882	5
4	rs29011092	NCBI	rs29011092	SNP	552	0	64.676	60402523	5
4	rs29011089	NCBI	rs29011089	SNP	524	0	64.676	60404869	5
4	rs29011088	NCBI	rs29011088	SNP	519	0	64.676	60404967	5
4	rs29011087	NCBI	rs29011087	SNP	524	0.235	64.676	60405087	5
4	rs29020566	NCBI	rs29020566	SNP	170	0	64.911	58779526	5
4	rs29013672	NCBI	rs29013672	SNP	303	0	64.911	58759449	5
4	rs29011993	NCBI	rs29011993	SNP	366	0	64.911	58491657	(2-4)
4	rs29026710	NCBI	rs29026710	SNP	214	0	64.911	58473419	5
4	rs29026709	NCBI	rs29026709	SNP	214	0.837	64.911	58473086	5
4	rs29016928	NCBI	rs29016928	SNP	632	0	65.748	61203066	(2-4)
4	rs29025377	NCBI	rs29025377	SNP	565	0	65.748	61168522	5
4	rs29013552	NCBI	rs29013552	SNP	386	0.235	65.748	60740831	(2-4)
4	rs29009902	NCBI	rs29009902	SNP	341	0	65.983	61691032	(2-4)
4	rs29012953	NCBI	rs29012953	SNP	32	0.731	65.983	63235447	5
4	rs29011323	NCBI	rs29011323	SNP	37	0.302	66.715	63659276	5
4	rs29023564	NCBI	rs29023564	SNP	390	0.945	67.016	63916373	5
4	rs29017016	NCBI	rs29017016	SNP	271	0.173	67.961	64781285	(2-4)
4	rs29026148	NCBI	rs29026148	SNP	318	0.002	68.134	65039530	5
4	rs29019354	NCBI	rs29019354	SNP	385	0	68.136	65240493	5
4	rs29019355	NCBI	rs29019355	SNP	389	0	68.136	65240587	5
4	rs29019356	NCBI	rs29019356	SNP	390	0.471	68.136	65240684	5
4	rs29019357	NCBI	rs29019357	SNP	504	0.488	68.607	65240720	5
4	rs29012211	NCBI	rs29012211	SNP	134	0	69.095	65611733	5
4	rs29012129	NCBI	rs29012129	SNP	149	1.172	69.095	65830814	(2-4)
4	rs29013934	NCBI	rs29013934	SNP	216	0	70.267	68283037	5
4	rs29015265	NCBI	rs29015265	SNP	357	0.987	70.267	66897419	(2-4)
4	ss46526668	NCBI	ss46526668	SNP	490	0.262	71.254	69130298	(2-4)
4	rs29018051	NCBI	rs29018051	SNP	257	0	71.515	68833564	(2-4)	1
4	rs29012382	NCBI	rs29012382	SNP	238	0	71.515	69495410	5
4	rs29012383	NCBI	rs29012383	SNP	238	1.159	71.515	69497761	5
4	BL21	PubMed	7908653	MICROSATELLITE	487	0.253	72.674		1
4	RM232	PubMed	9124718	MICROSATELLITE	500	0.307	72.927	70372483-70372314	1
4	rs29019553	NCBI	rs29019553	SNP	191	0	73.234	72624735	(2-4)
4	rs29021902	NCBI	rs29021902	SNP	361	0	73.234		5
4	rs29011673	NCBI	rs29011673	SNP	627	0.497	73.234	71102631	(2-4)
4	rs29024795	NCBI	rs29024795	SNP	564	0.044	73.73	73006642	(2-4)	1
4	rs29024796	NCBI	rs29024796	SNP	443	2.916	73.774	73006712	5
4	ILSTS062	PubMed	7486246	MICROSATELLITE	685	0.349	76.69	75417894-75417354	1
4	BM6458	PubMed	7908653	MICROSATELLITE	725	0	77.039	75297767-75297673	1
4	rs29012649	NCBI	rs29012649	SNP	223	0	77.039	75233985	(2-4)
4	rs29022966	NCBI	rs29022966	SNP	316	0.875	77.039	75585264	5	1
4	rs29026064	NCBI	rs29026064	SNP	298	0.986	77.914	72723944	5	2
4	rs29012650	NCBI	rs29012650	SNP	343	0.659	78.9	75234012	5
4	rs29024001	NCBI	rs29024001	SNP	147	0.286	79.559	72980844	5	1
4	rs29023999	NCBI	rs29023999	SNP	148	2.673	79.845	72981129	(2-4)
4	rs29027105	NCBI	rs29027105	SNP	472	0.231	82.518	81061427	(2-4)
4	rs29024716	NCBI	rs29024716	SNP	365	0	82.749	80613688	(2-4)
4	rs29026587	NCBI	rs29026587	SNP	444	0	82.749	80568529	5
4	rs29020374	NCBI	rs29020374	SNP	389	0	82.749	79899053	5
4	ss46525999	NCBI	ss46525999	SNP	550	1.379	82.749	79623054	(2-4)
4	rs29021024	NCBI	rs29021024	SNP	175	0	84.128	83928826	5
4	rs29023393	NCBI	rs29023393	SNP	559	0	84.128	83420025	5	1
4	rs29024410	NCBI	rs29024410	SNP	355	0	84.128	83151145	(2-4)
4	rs29024412	NCBI	rs29024412	SNP	357	0	84.128	83151019	5
4	rs29024413	NCBI	rs29024413	SNP	332	0.199	84.128	83150893	5
4	rs29019526	NCBI	rs29019526	SNP	437	0.438	84.327	81939355	(2-4)	1
4	rs29019690	NCBI	rs29019690	SNP	171	0	84.766	83133300	5
4	rs29019688	NCBI	rs29019688	SNP	168	0.365	84.766	83133015	5
4	rs29013346	NCBI	rs29013346	SNP	274	0	85.131	86439991	(2-4)
4	rs29013345	NCBI	rs29013345	SNP	140	0	85.131	86439540	5
4	rs29024319	NCBI	rs29024319	SNP	691	0	85.131	86283585	5
4	rs29024318	NCBI	rs29024318	SNP	686	0	85.131	86281452	5
4	rs29021284	NCBI	rs29021284	SNP	113	0.378	85.131	85659529	5
4	rs29013646	NCBI	rs29013646	SNP	393	0	85.509	85571100	(2-4)
4	rs29017140	NCBI	rs29017140	SNP	412	1.267	85.509	84186468	(2-4)	1
4	rs29012439	NCBI	rs29012439	SNP	282	0.001	86.776		(2-4)
4	rs29009595	NCBI	rs29009595	SNP	386	1.716	86.777	87511032	(2-4)
4	rs29018180	NCBI	rs29018180	SNP	510	0	88.493	89980128	5
4	rs29016123	NCBI	rs29016123	SNP	168	0	88.493	89806519	5
4	rs29020619	NCBI	rs29020619	SNP	201	0.321	88.493	88986304	(2-4)
4	rs29016494	NCBI	rs29016494	SNP	303	0.154	88.814	89456994	(2-4)
4	rs29016493	NCBI	rs29016493	SNP	308	0	88.968	89457133	5
4	rs29016492	NCBI	rs29016492	SNP	311	2.135	88.968	89457378	5
4	rs29012809	NCBI	rs29012809	SNP	346	1.067	91.103	91730798	(2-4)	1
4	rs29017652	NCBI	rs29017652	SNP	373	0	92.169	91026713	(2-4)
4	rs29017544	NCBI	rs29017544	SNP	397	0.074	92.169	91976235	(2-4)
4	rs29016495	NCBI	rs29016495	SNP	356	0	92.243	91246972	5
4	rs29016496	NCBI	rs29016496	SNP	346	0	92.243	91246888	(2-4)
4	rs29016497	NCBI	rs29016497	SNP	348	0	92.243	91246861	5
4	rs29016498	NCBI	rs29016498	SNP	358	1.166	92.243	91246643	5
4	rs29019831	NCBI	rs29019831	SNP	327	0.152	93.409	92658247	(2-4)
4	rs29024400	NCBI	rs29024400	SNP	284	0.366	93.561	93149174	(2-4)
4	rs29024399	NCBI	rs29024399	SNP	208	0	93.927		(2-4)
4	rs29015631	NCBI	rs29015631	SNP	488	0	93.927	93502476	(2-4)
4	rs29022155	NCBI	rs29022155	SNP	524	0.683	93.927	93578600	(2-4)
4	rs29013711	NCBI	rs29013711	SNP	465	0.354	94.61	94612980	(2-4)
4	rs29009969	NCBI	rs29009969	SNP	560	0.003	94.964	95022974	(2-4)
4	rs29009967	NCBI	rs29009967	SNP	539	0.293	94.967	95023101	5
4	LEP	PubMed	1443780	MICROSATELLITE	851	0.111	95.259		1
4	BM1500	PubMed	8661739	MICROSATELLITE	938	0	95.371	95682847-95682675	1
4	rs29025201	NCBI	rs29025201	SNP	499	0.505	95.371	96500236	(2-4)
4	rs29019570	NCBI	rs29019570	SNP	134	1.888	95.876	96922569	(2-4)
4	rs29022385	NCBI	rs29022385	SNP	226	0	97.763	98962922	(2-4)
4	rs29022386	NCBI	rs29022386	SNP	256	0	97.763	98962585	(2-4)
4	rs29023486	NCBI	rs29023486	SNP	297	2.318	97.763	98848663	5
4	rs29017093	NCBI	rs29017093	SNP	389	0.867	100.081	102115977	(2-4)
4	rs29020594	NCBI	rs29020594	SNP	301	0	100.948	102271457	(2-4)
4	rs29020595	NCBI	rs29020595	SNP	332	0	100.948	102271367	5
4	rs29020598	NCBI	rs29020598	SNP	563	0	100.948	102242253	(2-4)
4	rs29020597	NCBI	rs29020597	SNP	288	0	100.948	102239360	5
4	ss46526419	NCBI	ss46526419	SNP	494	0.621	100.948	102385418	(2-4)
4	ss46526634	NCBI	ss46526634	SNP	149	0.525	101.57	103328935	(2-4)
4	rs29025188	NCBI	rs29025188	SNP	383	0	102.094	103617457	5
4	rs29025189	NCBI	rs29025189	SNP	382	0	102.094	103617859	5
4	rs29027076	NCBI	rs29027076	SNP	225	0	102.094	103691146	5
4	rs29018245	NCBI	rs29018245	SNP	608	0	102.094	103861375	(2-4)
4	rs29018244	NCBI	rs29018244	SNP	603	0	102.094	103861401	5
4	rs29011228	NCBI	rs29011228	SNP	457	2.562	102.094	103982432	(2-4)
4	rs29012299	NCBI	rs29012299	SNP	400	0	104.656	104676633	(2-4)
4	rs29022113	NCBI	rs29022113	SNP	132	0	104.656	104901327	(2-4)
4	rs29010271	NCBI	rs29010271	SNP	422	0	104.656	104945287	(2-4)
4	rs29010270	NCBI	rs29010270	SNP	271	1.119	104.656	104945421	5
4	rs29023527	NCBI	rs29023527	SNP	479	0.252	105.775	106256741	(2-4)
4	ss46526399	NCBI	ss46526399	SNP	590	0	106.027	107519989	(2-4)
4	rs29014678	NCBI	rs29014678	SNP	407	0	106.027	107386384	5
4	rs29024409	NCBI	rs29024409	SNP	130	0	106.027	108080871	(2-4)
4	rs29010024	NCBI	rs29010024	SNP	45	0	106.027	108150577	5
4	rs29013402	NCBI	rs29013402	SNP	597	0	106.027	107155362	(2-4)
4	rs29009787	NCBI	rs29009787	SNP	261	0.226	106.027	107080581	5
4	rs29009788	NCBI	rs29009788	SNP	263	0.226	106.254	107080502	5
4	rs29009789	NCBI	rs29009789	SNP	263	1.234	106.48	107072787	5
4	rs29021784	NCBI	rs29021784	SNP	683	0.891	107.714	108766765	(2-4)
4	rs29012215	NCBI	rs29012215	SNP	302	1.543	108.605	111833314	(2-4)
4	TGLA159	Patent	WO9213102	MICROSATELLITE	880	1.771	110.148		1
4	rs29026822	NCBI	rs29026822	SNP	43	0	111.918	108376727	(2-4)
4	rs29018760	NCBI	rs29018760	SNP	73	2.863	111.918	112721548	(2-4)
4	rs29013579	NCBI	rs29013579	SNP	393	0	114.781	113735124	5
4	rs29013578	NCBI	rs29013578	SNP	398	0.102	114.781	113735155	5
4	rs29025506	NCBI	rs29025506	SNP	358	0.969	114.883	114094439	5
4	rs29025514	NCBI	rs29025514	SNP	276	0	115.852	114097545	5
4	rs29025513	NCBI	rs29025513	SNP	283	0	115.852	114097613	5
4	rs29025512	NCBI	rs29025512	SNP	274	0	115.852	114097656	5
4	rs29025511	NCBI	rs29025511	SNP	283	0	115.852	114097690	5
4	rs29025510	NCBI	rs29025510	SNP	282	0.783	115.852	114097960	5
4	rs29025509	NCBI	rs29025509	SNP	278	0.499	116.635	114097989	5
4	rs29025508	NCBI	rs29025508	SNP	282	0	117.134	114098036	5
4	rs29017468	NCBI	rs29017468	SNP	298	2.544	117.134	113718159	(2-4)
4	rs29026533	NCBI	rs29026533	SNP	619	0.162	119.678	116128708	5
4	rs29009830	NCBI	rs29009830	SNP	329	0	119.84	115013168	5	1
4	rs29026543	NCBI	rs29026543	SNP	468	0.144	119.84	116130461	5
4	rs29026542	NCBI	rs29026542	SNP	466	0	119.984	116130595	5
4	rs29012736	NCBI	rs29012736	SNP	282	0	119.984	114535666	5
4	rs29012740	NCBI	rs29012740	SNP	290	0.49	119.984	114535483	(2-4)
4	rs29019242	NCBI	rs29019242	SNP	55	0	120.474	114173943	5
4	rs29019241	NCBI	rs29019241	SNP	63	0	120.474	114174138	5
4	rs29019240	NCBI	rs29019240	SNP	63	0	120.474	114174157	5
4	rs29019239	NCBI	rs29019239	SNP	63	0.028	120.474	114174215	(2-4)
4	rs29012198	NCBI	rs29012198	SNP	333	1.613	120.502	114244352	(2-4)	1
4	rs29012492	NCBI	rs29012492	SNP	413	0	122.115	114307094	5
4	rs29012493	NCBI	rs29012493	SNP	408	3.02	122.115	114307103	5	1
4	rs29016386	NCBI	rs29016386	SNP	416	0	125.136	117159701	(2-4)
4	rs29013491	NCBI	rs29013491	SNP	509	2.162	125.136		5
4	MGTG4B	Patent	WO9213102	MICROSATELLITE	834	0	127.298	119914080-119913947	1
4	rs29015028	NCBI	rs29015028	SNP	506	0	127.298	119955479	5
4	rs29015029	NCBI	rs29015029	SNP	507	3.917	127.298	119955173	5
4	rs29023426	NCBI	rs29023426	SNP	294	0	131.214	122720405	5
4	rs29025622	NCBI	rs29025622	SNP	569	0	131.214	122557451	5
4	rs29025621	NCBI	rs29025621	SNP	341	0	131.214	122557366	(2-4)
4	rs29018635	NCBI	rs29018635	SNP	370	1.311	131.214	122473438	(2-4)
4	ss46526151	NCBI	ss46526151	SNP	410	0	132.525	123729327	(2-4)
4	rs29023427	NCBI	rs29023427	SNP	115	0	132.525	122720780	(2-4)
4	rs29023352	NCBI	rs29023352	SNP	388		132.525	122117993	(2-4)
5	rs29023442	NCBI	rs29023442	SNP	294	0.1	0	2100107	(2-4)
5	rs29013973	NCBI	rs29013973	SNP	408	1.8	0.1	2784168	(2-4)
5	rs29026845	NCBI	rs29026845	SNP	493	0	1.8	3837867	(2-4)
5	rs29023737	NCBI	rs29023737	SNP	372	0.6	1.8	3951317	(2-4)
5	rs29025768	NCBI	rs29025768	SNP	451	0	2.5	4201771	(2-4)
5	rs29025769	NCBI	rs29025769	SNP	187	0.1	2.5	4201912	5
5	rs29019196	NCBI	rs29019196	SNP	30	0	2.6	4343365	5
5	rs29019198	NCBI	rs29019198	SNP	31	0.6	2.6	4343513	5
5	rs29027903	NCBI	rs29027903	SNP	569	1.4	3.2	4346297	(2-4)
5	rs29020899	NCBI	rs29020899	SNP	510	0.8	4.6		(2-4)
5	rs29025802	NCBI	rs29025802	SNP	524	0	5.4	6436669	(2-4)
5	rs29025803	NCBI	rs29025803	SNP	313	0	5.4	6436598	(2-4)
5	rs29015911	NCBI	rs29015911	SNP	595	1	5.4	6063005	(2-4)
5	ss46526976	NCBI	ss46526976	SNP	431	0	6.4	6713152	(2-4)
5	rs29012078	NCBI	rs29012078	SNP	36	0	6.4	6726964	5
5	rs29012080	NCBI	rs29012080	SNP	36	0	6.4	6727178	5
5	rs29012076	NCBI	rs29012076	SNP	36	0	6.4	6729688	5
5	BM6026	PubMed	7908653	MICROSATELLITE	463	1.2	6.4	7023185-7023083	1
5	rs29010908	NCBI	rs29010908	SNP	150	0	7.6	8150822	5
5	rs29023705	NCBI	rs29023705	SNP	214	0	7.6	7555742	5
5	rs29023586	NCBI	rs29023586	SNP	800	0	7.6	8265259	(2-4)
5	rs29013304	NCBI	rs29013304	SNP	459	0.1	7.6	8668282	(2-4)
5	rs29017301	NCBI	rs29017301	SNP	398	0	7.6	8602496	5
5	rs29017297	NCBI	rs29017297	SNP	398	0.6	7.6	8602320	(2-4)
5	rs29017296	NCBI	rs29017296	SNP	190	0	8.3	8602283	5
5	rs29024494	NCBI	rs29024494	SNP	286	1.7	8.3	9087244	(2-4)
5	rs29025352	NCBI	rs29025352	SNP	286	0.9	10	11084653	(2-4)
5	rs29021807	NCBI	rs29021807	SNP	502	0	10.9		(2-4)
5	rs29024363	NCBI	rs29024363	SNP	53	0	10.9	11588988	(2-4)
5	rs29018681	NCBI	rs29018681	SNP	620	0.5	10.9	12670049	(2-4)
5	rs29009927	NCBI	rs29009927	SNP	389	0	11.4	12423627	(2-4)
5	rs29009923	NCBI	rs29009923	SNP	390	0	11.4	12423954	5
5	rs29020846	NCBI	rs29020846	SNP	578	0	11.4	12748272	(2-4)
5	rs29009924	NCBI	rs29009924	SNP	389	0.9	11.4	12423781	(2-4)
5	rs29017246	NCBI	rs29017246	SNP	542	0	12.2		(2-4)
5	rs29017245	NCBI	rs29017245	SNP	462	0	12.2	13197166	(2-4)
5	rs29019789	NCBI	rs29019789	SNP	190	0	12.2	13694908	5
5	rs29019788	NCBI	rs29019788	SNP	190	2.4	12.2	13694970	5
5	BP1	PubMed	7908653	MICROSATELLITE	867	1.4	14.7	14382981-14382349	1
5	rs29016096	NCBI	rs29016096	SNP	490	2.5	16	15208558	(2-4)
5	rs29010960	NCBI	rs29010960	SNP	460	0	18.6	17446101	(2-4)
5	rs29018522	NCBI	rs29018522	SNP	16	0	18.6	16862260	5
5	rs29018521	NCBI	rs29018521	SNP	16	0	18.6	16862437	5
5	rs29018520	NCBI	rs29018520	SNP	15	0	18.6	16862557	(2-4)
5	rs29021032	NCBI	rs29021032	SNP	20	0	18.6	17745376	(2-4)
5	rs29021033	NCBI	rs29021033	SNP	20	0	18.6	17745429	5
5	rs29010308	NCBI	rs29010308	SNP	562	1.2	18.6	17272101	(2-4)
5	rs29024540	NCBI	rs29024540	SNP	164	2.7	19.8	18453055	(2-4)
5	rs29012240	NCBI	rs29012240	SNP	468	0	22.5	21082270	(2-4)
5	rs29010787	NCBI	rs29010787	SNP	491	0	22.5	21557079	5
5	rs29010789	NCBI	rs29010789	SNP	491	0	22.5	21557391	5
5	rs29010790	NCBI	rs29010790	SNP	284	0	22.5	21564906	5
5	rs29010792	NCBI	rs29010792	SNP	284	0	22.5	21565413	5
5	rs29010793	NCBI	rs29010793	SNP	285	0	22.5	21565477	5
5	rs29012239	NCBI	rs29012239	SNP	462	0.8	22.5	21082214	(2-4)
5	rs29018279	NCBI	rs29018279	SNP	535	1.2	23.3	21919918	(2-4)
5	rs29014930	NCBI	rs29014930	SNP	52	2.2	24.5	23626748	(2-4)
5	rs29024423	NCBI	rs29024423	SNP	509	0	26.7	24102496	(2-4)
5	rs29024424	NCBI	rs29024424	SNP	302	0.8	26.7	24102348	(2-4)
5	rs29012672	NCBI	rs29012672	SNP	432	0	27.5		(2-4)
5	rs29014779	NCBI	rs29014779	SNP	348	1.8	27.5	24576365	(2-4)
5	rs29010026	NCBI	rs29010026	SNP	189	1.1	29.3	26277050	(2-4)
5	rs29020010	NCBI	rs29020010	SNP	425	0	30.4	26708768	5
5	rs29020008	NCBI	rs29020008	SNP	423	1.5	30.4	26708719	(2-4)
5	rs29010207	NCBI	rs29010207	SNP	21	0	31.9	32230794	(2-4)
5	rs29010206	NCBI	rs29010206	SNP	423	0	31.9	32232866	5
5	rs29010205	NCBI	rs29010205	SNP	341	0	31.9	32255658	5
5	rs29022771	NCBI	rs29022771	SNP	183	0.4	31.9	32788586	5
5	rs29026817	NCBI	rs29026817	SNP	339	0.6	32.3	27096029	(2-4)
5	rs29027200	NCBI	rs29027200	SNP	475	0	33	27651460	(2-4)
5	rs29013951	NCBI	rs29013951	SNP	204	0	33	27358666	5
5	rs29013950	NCBI	rs29013950	SNP	203	0	33	27358607	5
5	rs29017691	NCBI	rs29017691	SNP	201	0	33	27289175	(2-4)
5	ss46526312	NCBI	ss46526312	SNP	478	0.5	33	27842228	(2-4)
5	rs29025485	NCBI	rs29025485	SNP	301	0	33.4	28486457	(2-4)
5	ss46526967	NCBI	ss46526967	SNP	585	0	33.4	28324316	(2-4)
5	rs29022409	NCBI	rs29022409	SNP	153	1.1	33.4	28624790	(2-4)
5	ss46526664	NCBI	ss46526664	SNP	177	1.4	34.6	29757393	(2-4)
5	ss46526400	NCBI	ss46526400	SNP	369	0.4	36	32799088	(2-4)
5	rs29010443	NCBI	rs29010443	SNP	194	0	36.4	33011579	5
5	rs29024515	NCBI	rs29024515	SNP	219	0	36.4	33277668	(2-4)
5	rs29011153	NCBI	rs29011153	SNP	380	0	36.4		(2-4)
5	BMS1898	PubMed	8563170	MICROSATELLITE	809	0.4	36.4	33043011-33042962	1
5	ss46525992	NCBI	ss46525992	SNP	305	0.5	36.8	33144351	(2-4)
5	rs29015704	NCBI	rs29015704	SNP	82	0	37.3	33711573	5
5	rs29015703	NCBI	rs29015703	SNP	586	0	37.3	33711792	(2-4)
5	ss46526841	NCBI	ss46526841	SNP	263	0	37.3	35331450	(2-4)
5	rs29024153	NCBI	rs29024153	SNP	183	0	37.3	35966074	5
5	rs29024155	NCBI	rs29024155	SNP	183	0	37.3	35966378	5
5	rs29024156	NCBI	rs29024156	SNP	181	0.2	37.3	35966480	(2-4)
5	rs29018890	NCBI	rs29018890	SNP	421	0	37.5	33800023	(2-4)
5	rs29015155	NCBI	rs29015155	SNP	637	2.9	37.5	35820878	(2-4)
5	rs29018650	NCBI	rs29018650	SNP	335	0	40.4	38268770	(2-4)
5	rs29010312	NCBI	rs29010312	SNP	331	0.7	40.4	39365176	(2-4)
5	rs29022490	NCBI	rs29022490	SNP	507	0.2	41	40096595	(2-4)
5	rs29013528	NCBI	rs29013528	SNP	350	1.2	41.3	40851723	(2-4)
5	rs29013530	NCBI	rs29013530	SNP	226	0	42.5	40852253	5
5	rs29017169	NCBI	rs29017169	SNP	532	0	42.5	41294022	(2-4)
5	rs29017167	NCBI	rs29017167	SNP	199	0.6	42.5	41296053	5
5	rs29016363	NCBI	rs29016363	SNP	596	0	43.1	41969905	5
5	rs29016364	NCBI	rs29016364	SNP	591	0.3	43.1	41970028	5
5	rs29016366	NCBI	rs29016366	SNP	510	0	43.5	41970447	5
5	rs29016367	NCBI	rs29016367	SNP	500	0.9	43.5	41970469	(2-4)
5	rs29020572	NCBI	rs29020572	SNP	319	0	44.3	42859753	5
5	rs29020571	NCBI	rs29020571	SNP	307	0.2	44.3	42859885	5
5	rs29026394	NCBI	rs29026394	SNP	540	0	44.5	43372801	(2-4)
5	rs29012216	NCBI	rs29012216	SNP	292	0	44.5	43717398	5
5	rs29016423	NCBI	rs29016423	SNP	351	0	44.5		5
5	rs29016422	NCBI	rs29016422	SNP	631	0.4	44.5	43287445	(2-4)
5	rs29012321	NCBI	rs29012321	SNP	348	0	44.8		5
5	rs29012326	NCBI	rs29012326	SNP	348	0	44.8	46117940	(2-4)
5	rs29010250	NCBI	rs29010250	SNP	377	0	44.8	44753695	5
5	rs29010249	NCBI	rs29010249	SNP	485	0	44.8	44751134	(2-4)
5	rs29026986	NCBI	rs29026986	SNP	292	1.1	44.8	43820845	5
5	rs29014396	NCBI	rs29014396	SNP	580	0	46	46227237	(2-4)
5	rs29014575	NCBI	rs29014575	SNP	149	0	46	46935914	(2-4)
5	rs29025832	NCBI	rs29025832	SNP	104	0	46	45473117	(2-4)
5	rs29025831	NCBI	rs29025831	SNP	104	0.1	46	45473334	5
5	rs29014544	NCBI	rs29014544	SNP	220	1.4	46	46860110	(2-4)
5	rs29022392	NCBI	rs29022392	SNP	702	0.5	47.5		(2-4)
5	rs29022388	NCBI	rs29022388	SNP	273	0	47.9	50698024	(2-4)
5	rs29022391	NCBI	rs29022391	SNP	275	0	47.9	50698221	5
5	rs29022394	NCBI	rs29022394	SNP	271	0.8	47.9	50700153	(2-4)
5	rs29025812	NCBI	rs29025812	SNP	541	0	48.7	51065377	(2-4)
5	rs29025811	NCBI	rs29025811	SNP	544	1.6	48.7	51065596	(2-4)
5	rs29016809	NCBI	rs29016809	SNP	407	0	50.3	51770120	(2-4)
5	rs29016810	NCBI	rs29016810	SNP	135	0	50.3	51770150	5
5	rs29016813	NCBI	rs29016813	SNP	401	0.5	50.3	51770448	5
5	RM500	PubMed	8012383	MICROSATELLITE	651	1.2	50.8	51912204-51912071	1
5	rs29021741	NCBI	rs29021741	SNP	95	2.1	52	53391516	(2-4)
5	rs29018584	NCBI	rs29018584	SNP	126	0	54.1	55429339	(2-4)
5	rs29016412	NCBI	rs29016412	SNP	257	0	54.1	55002012	(2-4)
5	rs29022233	NCBI	rs29022233	SNP	295	0	54.1	54982104	(2-4)
5	rs29022234	NCBI	rs29022234	SNP	300	0	54.1	54981965	5
5	rs29022235	NCBI	rs29022235	SNP	285	0	54.1	54981933	5
5	rs29022237	NCBI	rs29022237	SNP	353	0	54.1	54981749	(2-4)
5	rs29022238	NCBI	rs29022238	SNP	457	0.6	54.1	54981621	5
5	rs29010263	NCBI	rs29010263	SNP	347	0.1	54.8	56112468	5
5	rs29011149	NCBI	rs29011149	SNP	322	0	54.9	56898376	(2-4)
5	rs29026420	NCBI	rs29026420	SNP	231	0	54.9	56917524	(2-4)
5	rs29026421	NCBI	rs29026421	SNP	219	0	54.9	56920512	(2-4)
5	rs29018513	NCBI	rs29018513	SNP	533	0	54.9	57066312	(2-4)
5	rs29020121	NCBI	rs29020121	SNP	50	1.3	54.9	58294795	5
5	rs29018609	NCBI	rs29018609	SNP	75	0	56.2	59034170	5
5	rs29018610	NCBI	rs29018610	SNP	73	0	56.2	59034363	5
5	rs29015242	NCBI	rs29015242	SNP	339	0	56.2	59751332	(2-4)
5	rs29026607	NCBI	rs29026607	SNP	30	0	56.2	59756374	5
5	rs29026608	NCBI	rs29026608	SNP	59	0.4	56.2	59756631	5
5	rs29026609	NCBI	rs29026609	SNP	34	0.1	56.6	59756841	5
5	rs29013281	NCBI	rs29013281	SNP	362	0	56.7	64474109	(2-4)
5	rs29013280	NCBI	rs29013280	SNP	356	0	56.7	64474202	5
5	ETH10	PubMed	8111120	MICROSATELLITE	1117	0.3	56.7	60836585-60836426	1
5	rs29017368	NCBI	rs29017368	SNP	591	1.1	57.1	62242550	(2-4)
5	rs29024740	NCBI	rs29024740	SNP	550	0	58.2	64565964	(2-4)
5	rs29021931	NCBI	rs29021931	SNP	181	0.6	58.2	64573229	5
5	rs29023088	NCBI	rs29023088	SNP	302	0	58.7	64856924	(2-4)
5	rs29019758	NCBI	rs29019758	SNP	394	0.8	58.7	65979754	(2-4)
5	rs29023195	NCBI	rs29023195	SNP	232	0	59.5	66753942	(2-4)
5	rs29009717	NCBI	rs29009717	SNP	300	0.7	59.5	66843802	(2-4)
5	rs29011637	NCBI	rs29011637	SNP	437	0	60.2	67335731	5
5	rs29011636	NCBI	rs29011636	SNP	275	0	60.2	67338758	5
5	rs29011635	NCBI	rs29011635	SNP	281	0	60.2	67338899	(2-4)
5	rs29012227	NCBI	rs29012227	SNP	602	0	60.2	67700904	(2-4)
5	rs29012226	NCBI	rs29012226	SNP	423	0.2	60.2	67701052	5
5	rs29003804	NCBI	rs29003804	SNP	572	0	60.4	69087624	(2-4)
5	rs29016129	NCBI	rs29016129	SNP	549	0	60.4		5
5	rs29027927	NCBI	rs29027927	SNP	321	0.7	60.4	68511639	(2-4)
5	rs29027362	NCBI	rs29027362	SNP	117	0	61.1	70277350	(2-4)
5	rs29027365	NCBI	rs29027365	SNP	117	0	61.1	70280997	(2-4)
5	rs29024521	NCBI	rs29024521	SNP	148	0	61.1	99572164	(2-4)
5	rs29009974	NCBI	rs29009974	SNP	178	0	61.1	70361669	(2-4)
5	rs29011749	NCBI	rs29011749	SNP	426	0.7	61.1	69845095	(2-4)
5	rs29027014	NCBI	rs29027014	SNP	362	1.3	61.8	71427362	(2-4)
5	rs29013289	NCBI	rs29013289	SNP	566	0	63.1	74052334	(2-4)
5	rs29019964	NCBI	rs29019964	SNP	313	0	63.1	72588495	5
5	rs29019963	NCBI	rs29019963	SNP	278	0	63.1	72588406	5
5	rs29019962	NCBI	rs29019962	SNP	315	0	63.1	72588293	5
5	rs29019961	NCBI	rs29019961	SNP	320	0.1	63.1	72588270	(2-4)
5	rs29022240	NCBI	rs29022240	SNP	147	0	63.2	73568309	(2-4)
5	rs29016208	NCBI	rs29016208	SNP	346	0	63.2	74226162	(2-4)
5	rs29014469	NCBI	rs29014469	SNP	227	0	63.2	71545001	(2-4)
5	rs29021646	NCBI	rs29021646	SNP	195	0	63.2	73066883	5
5	rs29023214	NCBI	rs29023214	SNP	291	0.3	63.2	72940885	(2-4)
5	rs29027085	NCBI	rs29027085	SNP	566	0	63.6	74322136	5
5	rs29027086	NCBI	rs29027086	SNP	589	0.5	63.6	74321917	(2-4)
5	rs29026119	NCBI	rs29026119	SNP	343	0	64	75092357	5
5	rs29026120	NCBI	rs29026120	SNP	373	0	64	75092153	5
5	rs29026117	NCBI	rs29026117	SNP	372	0	64	75088335	(2-4)
5	rs29026115	NCBI	rs29026115	SNP	309	0	64	75088194	5
5	rs29018750	NCBI	rs29018750	SNP	344	0.4	64	75063296	(2-4)
5	ss46526764	NCBI	ss46526764	SNP	195	0	64.4	76714910	5
5	ss46526677	NCBI	ss46526677	SNP	194	3.3	64.4	76980566	(2-4)	1
5	BMS1216	PubMed	8563170	MICROSATELLITE	485	3.4	67.7	76369359-76369262	1
5	rs29020769	NCBI	rs29020769	SNP	350	0	71.1	80621393	5
5	rs29020770	NCBI	rs29020770	SNP	417	0	71.1	80621788	(2-4)
5	rs29018854	NCBI	rs29018854	SNP	111	0.5	71.1	65375214	5
5	rs29019943	NCBI	rs29019943	SNP	393	0	71.5	79388053	(2-4)
5	rs29024607	NCBI	rs29024607	SNP	526	1.3	71.5	79419221	(2-4)
5	rs29014634	NCBI	rs29014634	SNP	328	0	72.9	80625411	5
5	rs29014633	NCBI	rs29014633	SNP	327	0	72.9	80625519	(2-4)
5	rs29023011	NCBI	rs29023011	SNP	240	0	72.9	80761583	5
5	rs29015769	NCBI	rs29015769	SNP	149	0	72.9	82313840	5
5	rs29015768	NCBI	rs29015768	SNP	145	0	72.9	82309019	5
5	rs29015767	NCBI	rs29015767	SNP	144	0	72.9	82308998	5
5	rs29024096	NCBI	rs29024096	SNP	242	0.2	72.9	75970705	5
5	rs29024098	NCBI	rs29024098	SNP	241	0.3	73.1	75970478	5
5	rs29024099	NCBI	rs29024099	SNP	238	0.6	73.4	75970456	(2-4)
5	rs29017740	NCBI	rs29017740	SNP	367	0.5	74	82195802	(2-4)
5	rs29009890	NCBI	rs29009890	SNP	164	0	74.5	85279642	(2-4)
5	rs29009891	NCBI	rs29009891	SNP	142	0	74.5	85279449	5
5	rs29009892	NCBI	rs29009892	SNP	162	0	74.5	85279316	5
5	rs29009893	NCBI	rs29009893	SNP	163	0	74.5	85279271	5
5	rs29026764	NCBI	rs29026764	SNP	194	0	74.5	83716294	(2-4)
5	rs29018074	NCBI	rs29018074	SNP	319	0	74.5	83776198	5
5	rs29018073	NCBI	rs29018073	SNP	177	0	74.5	83776221	(2-4)
5	rs29017007	NCBI	rs29017007	SNP	177	0	74.5	84177737	5
5	rs29012620	NCBI	rs29012620	SNP	528	0	74.5	85482365	5
5	rs29012618	NCBI	rs29012618	SNP	527	0	74.5	85482178	(2-4)
5	rs29012617	NCBI	rs29012617	SNP	527	1.2	74.5	85482144	5
5	rs29014852	NCBI	rs29014852	SNP	492	0	75.7	87354093	(2-4)
5	rs29011984	NCBI	rs29011984	SNP	585	0	75.7	88228164	(2-4)
5	rs29022147	NCBI	rs29022147	SNP	171	0	75.7	88508415	5
5	rs29013458	NCBI	rs29013458	SNP	376	0	75.7	88749463	(2-4)
5	rs29018202	NCBI	rs29018202	SNP	581	0.2	75.7	88210499	(2-4)
5	rs29010446	NCBI	rs29010446	SNP	289	1	75.9	43390124	(2-4)
5	rs29024380	NCBI	rs29024380	SNP	353	2.1	76.9	89962447	(2-4)
5	rs29026393	NCBI	rs29026393	SNP	170	0	79	91723622	5
5	rs29013878	NCBI	rs29013878	SNP	426	0	79	90670465	(2-4)
5	rs29013881	NCBI	rs29013881	SNP	430	0	79	90670351	5
5	rs29013883	NCBI	rs29013883	SNP	420	0.9	79	90670279	5
5	rs29013655	NCBI	rs29013655	SNP	417	0	79.8	92855031	5
5	rs29013654	NCBI	rs29013654	SNP	418	0	79.8	92854996	(2-4)
5	rs29013653	NCBI	rs29013653	SNP	418	1	79.8	92854803	5
5	rs29023629	NCBI	rs29023629	SNP	117	1.7	80.8	87137388	5
5	BMS1248	PubMed	8563170	MICROSATELLITE	731	0.5	82.5		1
5	rs29012671	NCBI	rs29012671	SNP	371	0	83	93343336	(2-4)
5	rs29011704	NCBI	rs29011704	SNP	303	1.6	83	93798221	(2-4)
5	ss46526405	NCBI	ss46526405	SNP	418	0	84.6	94977561	(2-4)
5	rs29024365	NCBI	rs29024365	SNP	584	0	84.6	94948491	5
5	rs29024364	NCBI	rs29024364	SNP	582	0.2	84.6	94948378	(2-4)
5	rs29023212	NCBI	rs29023212	SNP	130	0	84.8	94981764	5
5	rs29023213	NCBI	rs29023213	SNP	131	1	84.8	94981877	(2-4)
5	rs29019412	NCBI	rs29019412	SNP	309	0	85.8	98508235	5
5	rs29027236	NCBI	rs29027236	SNP	288	0	85.8	98531522	5
5	rs29027237	NCBI	rs29027237	SNP	291	0	85.8	98531638	5
5	rs29027238	NCBI	rs29027238	SNP	291	0	85.8	98531793	5
5	rs29027239	NCBI	rs29027239	SNP	292	0.6	85.8	98531975	5
5	rs29010421	NCBI	rs29010421	SNP	467	1.1	86.4	96419167	(2-4)
5	rs29019289	NCBI	rs29019289	SNP	278	0	87.5	97117451	(2-4)	1
5	rs29018508	NCBI	rs29018508	SNP	340	0	87.5	97572284	(2-4)
5	rs29018506	NCBI	rs29018506	SNP	332	2.1	87.5	97572032	(2-4)
5	rs29010099	NCBI	rs29010099	SNP	389	1.1	89.6	99998765	(2-4)
5	rs29016908	NCBI	rs29016908	SNP	615	0	90.7	101090417	(2-4)
5	rs29018543	NCBI	rs29018543	SNP	261	0	90.7	101351210	5
5	rs29018542	NCBI	rs29018542	SNP	261	0	90.7	101351328	5
5	rs29018540	NCBI	rs29018540	SNP	258	3.1	90.7	101351386	5
5	rs29020580	NCBI	rs29020580	SNP	372	0	93.8	103837509	(2-4)
5	ss46526334	NCBI	ss46526334	SNP	364	0.5	93.8	103674196	(2-4)
5	BM315	PubMed	7908653	MICROSATELLITE	967	0	94.3	104045918-104045839	1
5	rs29009713	NCBI	rs29009713	SNP	221	0.5	94.3	104421187	(2-4)
5	rs29013367	NCBI	rs29013367	SNP	34	0.2	94.9	104144162	5
5	rs29013366	NCBI	rs29013366	SNP	34	0.3	95	104143841	5
5	rs29021624	NCBI	rs29021624	SNP	39	1.1	95.3	105028275	5
5	rs29014017	NCBI	rs29014017	SNP	520	0.4	96.5	105498792	(2-4)
5	rs29022978	NCBI	rs29022978	SNP	182	0.6	96.9	105558853	(2-4)
5	rs29024555	NCBI	rs29024555	SNP	693	0	97.5	107789222	(2-4)
5	ss46526649	NCBI	ss46526649	SNP	452	0.7	97.5	107087307	(2-4)
5	rs29027304	NCBI	rs29027304	SNP	273	1.2	98.2	108768798	(2-4)
5	rs29010841	NCBI	rs29010841	SNP	184	0.7	99.4	110207833	(2-4)
5	ss46526491	NCBI	ss46526491	SNP	455	1.7	100.1	110824986	(2-4)
5	rs29024596	NCBI	rs29024596	SNP	534	0	101.8	112160884	(2-4)
5	ss46526970	NCBI	ss46526970	SNP	521	4.7	101.9	112340738	(2-4)
5	rs29018274	NCBI	rs29018274	SNP	292	0.5	106.6	113734415	(2-4)
5	ss46526768	NCBI	ss46526768	SNP	377	0	107.1	114618071	(2-4)
5	rs29010247	NCBI	rs29010247	SNP	501	0	107.1	114177326	(2-4)
5	rs29016976	NCBI	rs29016976	SNP	415	0.3	107.1	114425930	(2-4)
5	rs29022871	NCBI	rs29022871	SNP	394	0	107.4	114748498	(2-4)
5	rs29022872	NCBI	rs29022872	SNP	325	0.1	107.4	114748594	(2-4)
5	rs29018564	NCBI	rs29018564	SNP	620	0	107.5	114827201	(2-4)
5	rs29018563	NCBI	rs29018563	SNP	602	0.7	107.5	114827047	(2-4)
5	rs29021746	NCBI	rs29021746	SNP	116	0	108.2	115319293	5
5	rs29025738	NCBI	rs29025738	SNP	470	0.3	108.2	115900315	(2-4)
5	rs29025736	NCBI	rs29025736	SNP	464	0.3	108.5	115900532	5
5	rs29025735	NCBI	rs29025735	SNP	472	0	108.8	115900606	5
5	rs29025734	NCBI	rs29025734	SNP	305	0	108.8	115900760	5
5	ss46526219	NCBI	ss46526219	SNP	520	0	108.8	115996219	(2-4)
5	BM2830	PubMed	7908653	MICROSATELLITE	1075	0.4	108.8	115262259-115262147	1
5	rs29026154	NCBI	rs29026154	SNP	398	1.2	109.2	116986273	(2-4)
5	rs29018544	NCBI	rs29018544	SNP	446	0.5	110.4	117866617	(2-4)	1
5	rs29010136	NCBI	rs29010136	SNP	141	0	110.9	118682287	5
5	rs29020811	NCBI	rs29020811	SNP	23	0	110.9	118645507	5
5	rs29018545	NCBI	rs29018545	SNP	454	0	110.9	117866771	(2-4)
5	rs29018546	NCBI	rs29018546	SNP	513	0	110.9	117867148	5
5	rs29018547	NCBI	rs29018547	SNP	454	0.5	110.9	117868699	(2-4)
5	ss46526924	NCBI	ss46526924	SNP	177	0	111.5	121118329	(2-4)
5	ss46526971	NCBI	ss46526971	SNP	300	0.5	111.5	120200555	(2-4)
5	rs29026125	NCBI	rs29026125	SNP	445	0	112	120786284	(2-4)
5	rs29019741	NCBI	rs29019741	SNP	113	0	112	119610436	5
5	rs29019742	NCBI	rs29019742	SNP	113	0	112	119610466	(2-4)
5	rs29019746	NCBI	rs29019746	SNP	112	0	112	119613710	5
5	rs29024256	NCBI	rs29024256	SNP	317	0	112	120947174	5
5	rs29024259	NCBI	rs29024259	SNP	316	0	112	120947427	(2-4)
5	rs29024260	NCBI	rs29024260	SNP	318	0.9	112	120947482	5
5	ETH152	PubMed	8328693	MICROSATELLITE	514	1.6	112.8		1
5	rs29011060	NCBI	rs29011060	SNP	305	3.4	114.5		(2-4)	1
5	rs29025739	NCBI	rs29025739	SNP	408	0	117.9	122760592	(2-4)
5	rs29026703	NCBI	rs29026703	SNP	42	0.4	117.9	123788005	(2-4)
5	rs29018295	NCBI	rs29018295	SNP	524	0	118.3	122873688	5
5	rs29018293	NCBI	rs29018293	SNP	527	3.9	118.3	122878321	(2-4)
5	rs29018864	NCBI	rs29018864	SNP	69	0	122.2	125828077	(2-4)
5	rs29012343	NCBI	rs29012343	SNP	462	0	122.2	124826455	(2-4)
5	rs29012344	NCBI	rs29012344	SNP	464	7.8	122.2	124826368	5
5	rs29013386	NCBI	rs29013386	SNP	407	0	130		5
5	rs29013384	NCBI	rs29013384	SNP	407	0	130		(2-4)
5	rs29013383	NCBI	rs29013383	SNP	403		130		(2-4)
6	rs29015797	NCBI	rs29015797	SNP	345	0	0	1923178	5
6	rs29015798	NCBI	rs29015798	SNP	343	0	0	1923150	5
6	rs29015800	NCBI	rs29015800	SNP	336	0.6	0	1923053	5
6	rs29012149	NCBI	rs29012149	SNP	192	0	0.6	1790980	(2-4)
6	rs29025265	NCBI	rs29025265	SNP	336	0	0.6	2526656	(2-4)
6	ILSTS093	PubMed	7486246	MICROSATELLITE	1000	0.7	0.6		1
6	rs29026861	NCBI	rs29026861	SNP	340	0	1.3	2839923	(2-4)
6	rs29014449	NCBI	rs29014449	SNP	547	0	1.3	3215715	(2-4)
6	rs29014980	NCBI	rs29014980	SNP	438	1.1	1.3	3050802	(2-4)
6	ss46526887	NCBI	ss46526887	SNP	391	0	2.4	3587301	5
6	rs29015185	NCBI	rs29015185	SNP	295	2.1	2.4	3797379	(2-4)
6	rs29024011	NCBI	rs29024011	SNP	83	0	4.6	5267047	5
6	rs29024013	NCBI	rs29024013	SNP	82	3.9	4.6	5267424	(2-4)
6	rs29011555	NCBI	rs29011555	SNP	304	0	8.5	6177927	(2-4)
6	rs29013372	NCBI	rs29013372	SNP	178	0	8.5	7002795	5
6	rs29013371	NCBI	rs29013371	SNP	149	0	8.5	7014921	5
6	rs29013370	NCBI	rs29013370	SNP	290	0	8.5	7015203	5
6	rs29013369	NCBI	rs29013369	SNP	165	0	8.5	7015368	5
6	rs29011329	NCBI	rs29011329	SNP	239	0	8.5	7228429	5
6	rs29013456	NCBI	rs29013456	SNP	501	0	8.5	7348764	(2-4)
6	rs29023709	NCBI	rs29023709	SNP	454	0	8.5		(2-4)
6	rs29023708	NCBI	rs29023708	SNP	458	0.9	8.5		(2-4)
6	rs29012862	NCBI	rs29012862	SNP	398	0	9.4	7777887	(2-4)
6	rs29012861	NCBI	rs29012861	SNP	393	0	9.4	7777917	5
6	ss46526682	NCBI	ss46526682	SNP	399	0	9.4	7801329	(2-4)
6	rs29011106	NCBI	rs29011106	SNP	156	0	9.4	8032597	5
6	rs29011111	NCBI	rs29011111	SNP	156	0	9.4	8033101	5
6	rs29011112	NCBI	rs29011112	SNP	149	2.2	9.4	8036723	5
6	rs29016230	NCBI	rs29016230	SNP	284	0	11.7	9256198	5
6	rs29016229	NCBI	rs29016229	SNP	388	0.7	11.7	9256262	(2-4)
6	rs29022441	NCBI	rs29022441	SNP	193	0	12.4		(2-4)
6	rs29022443	NCBI	rs29022443	SNP	203	0	12.4	12027853	5
6	rs29022442	NCBI	rs29022442	SNP	193	0	12.4	12028059	5
6	rs29023384	NCBI	rs29023384	SNP	31	0	12.4	10762143	5
6	rs29023383	NCBI	rs29023383	SNP	314	0	12.4	10762421	5
6	rs29013316	NCBI	rs29013316	SNP	161	0	12.4	10805496	5
6	rs29013320	NCBI	rs29013320	SNP	319	0	12.4	10805965	5
6	rs29013322	NCBI	rs29013322	SNP	322	0	12.4	10807101	5
6	rs29011609	NCBI	rs29011609	SNP	386	0	12.4	11000272	(2-4)
6	rs29011608	NCBI	rs29011608	SNP	173	0	12.4	11004328	5
6	rs29019245	NCBI	rs29019245	SNP	305	0.2	12.4	11210271	5
6	rs29013294	NCBI	rs29013294	SNP	171	0.2	12.6	10947957	5
6	rs29013295	NCBI	rs29013295	SNP	171	0.4	12.8		(2-4)
6	INRA133	PubMed	9074927	MICROSATELLITE	842	3.4	13.3	11831162-11830957	1
6	rs29016355	NCBI	rs29016355	SNP	408	1.5	16.6	12617399	(2-4)
6	rs29013633	NCBI	rs29013633	SNP	469	0	18.2	13856160	(2-4)
6	rs29013632	NCBI	rs29013632	SNP	467	0	18.2	13856009	(2-4)
6	rs29021210	NCBI	rs29021210	SNP	329	0	18.2	13989743	(2-4)
6	rs29021212	NCBI	rs29021212	SNP	291	0.9	18.2	13990003	5
6	rs29021218	NCBI	rs29021218	SNP	233	0	19	14683308	(2-4)
6	rs29024201	NCBI	rs29024201	SNP	492	0.3	19	14776571	(2-4)
6	rs29018472	NCBI	rs29018472	SNP	446	0	19.3	15458602	(2-4)
6	rs29018470	NCBI	rs29018470	SNP	459	0	19.3	15458450	5
6	rs29018467	NCBI	rs29018467	SNP	444	1.3	19.3	15458296	(2-4)
6	rs29025372	NCBI	rs29025372	SNP	397	0.8	20.7	16888423	(2-4)
6	rs29013688	NCBI	rs29013688	SNP	431	4.4	21.4	17161655	(2-4)
6	rs29024506	NCBI	rs29024506	SNP	195	0.1	25.8	19031946	5
6	ss46527036	NCBI	ss46527036	SNP	170	0	25.9	19003858	5
6	rs29011400	NCBI	rs29011400	SNP	369	0.4	25.9	18874632	(2-4)
6	rs29022514	NCBI	rs29022514	SNP	332	0.3	26.4	18153463	(2-4)
6	rs29009723	NCBI	rs29009723	SNP	524	0.5	26.7	19193812	(2-4)	1
6	rs29013946	NCBI	rs29013946	SNP	256	0	27.2	19512548	(2-4)
6	rs29013947	NCBI	rs29013947	SNP	14	0	27.2	19512536	5
6	rs29012727	NCBI	rs29012727	SNP	405	0	27.2	19508936	(2-4)
6	rs29014893	NCBI	rs29014893	SNP	452	0	27.2	19486693	5
6	rs29014890	NCBI	rs29014890	SNP	449	0	27.2	19485077	(2-4)
6	rs29014889	NCBI	rs29014889	SNP	451	0.8	27.2	19484684	5
6	rs29017972	NCBI	rs29017972	SNP	380	2.3	28	19665623	(2-4)
6	rs29013837	NCBI	rs29013837	SNP	446	0	30.2	21620597	(2-4)
6	rs29013836	NCBI	rs29013836	SNP	441	0	30.2	21620639	5
6	rs29015744	NCBI	rs29015744	SNP	128	0.6	30.2	22363193	5
6	rs29011447	NCBI	rs29011447	SNP	434	0	30.8	21798880	(2-4)
6	rs29011449	NCBI	rs29011449	SNP	534	1.1	30.8	21796336	5
6	rs29025924	NCBI	rs29025924	SNP	409	0	31.9	23332956	(2-4)
6	rs29025925	NCBI	rs29025925	SNP	419	0	31.9	23333022	5
6	rs29025921	NCBI	rs29025921	SNP	420	1.3	31.9	23332482	(2-4)
6	rs29023516	NCBI	rs29023516	SNP	328	0	33.2	24328485	(2-4)
6	rs29015322	NCBI	rs29015322	SNP	255	0.3	33.2	23879924	5
6	rs29012386	NCBI	rs29012386	SNP	394	1.1	33.5	24997938	(2-4)
6	BM1329	PubMed	7908653	MICROSATELLITE	648	0	34.6	26679960-26679892	1
6	rs29024704	NCBI	rs29024704	SNP	31	0	34.6	25486936	5
6	rs29024705	NCBI	rs29024705	SNP	31	0.6	34.6	25486912	5
6	rs29017678	NCBI	rs29017678	SNP	196	2.1	35.1	27360779	(2-4)
6	rs29013798	NCBI	rs29013798	SNP	319	0	37.2	28147518	(2-4)
6	rs29013797	NCBI	rs29013797	SNP	318	0.8	37.2	28147475	(2-4)
6	rs29022164	NCBI	rs29022164	SNP	371	0.5	38.1	28484955	(2-4)
6	rs29011394	NCBI	rs29011394	SNP	501	1.4	38.6	29138977	(2-4)
6	rs29013454	NCBI	rs29013454	SNP	20	0.8	40	30750197	5
6	rs29023060	NCBI	rs29023060	SNP	297	0	40.8	30816951	5
6	rs29023061	NCBI	rs29023061	SNP	508	0	40.8	30817480	(2-4)
6	rs29016266	NCBI	rs29016266	SNP	217	0	40.8	31006415	5
6	rs29012331	NCBI	rs29012331	SNP	614	0	40.8	31521513	(2-4)
6	rs29025673	NCBI	rs29025673	SNP	410	0.4	40.8	31579805	(2-4)
6	rs29009843	NCBI	rs29009843	SNP	428	1.4	41.2	31937563	5
6	rs29024720	NCBI	rs29024720	SNP	168	1	42.6		(2-4)
6	rs29018333	NCBI	rs29018333	SNP	146	0	43.6	33989255	5
6	rs29016280	NCBI	rs29016280	SNP	161	0.6	43.6	33495208	(2-4)
6	rs29016276	NCBI	rs29016276	SNP	33	0	44.2	33491187	5
6	rs29026551	NCBI	rs29026551	SNP	107	0	44.2	36787039	5
6	rs29026552	NCBI	rs29026552	SNP	107	0	44.2	36786886	5
6	rs29014973	NCBI	rs29014973	SNP	261	0	44.2	36518779	5
6	rs29014714	NCBI	rs29014714	SNP	17	0	44.2	36102743	5
6	rs29013269	NCBI	rs29013269	SNP	269	0	44.2	35955623	5
6	rs29013268	NCBI	rs29013268	SNP	269	0	44.2	35955585	5
6	rs29012836	NCBI	rs29012836	SNP	130	0	44.2	35815786	(2-4)
6	rs29024248	NCBI	rs29024248	SNP	461	0	44.2	35462919	(2-4)
6	rs29024249	NCBI	rs29024249	SNP	439	1.1	44.2	35462604	(2-4)
6	ss46527055	NCBI	ss46527055	SNP	340	0.4	45.3	37967629	5
6	rs29025233	NCBI	rs29025233	SNP	243	0	45.6		5
6	rs29025232	NCBI	rs29025232	SNP	523	0	45.6	37608440	(2-4)
6	rs29010894	NCBI	rs29010894	SNP	434	0	45.6	37433382	5
6	rs29010895	NCBI	rs29010895	SNP	391	0	45.6	37433107	5
6	rs29026959	NCBI	rs29026959	SNP	326	0.5	45.6	36978345	(2-4)
6	rs29026123	NCBI	rs29026123	SNP	593	0	46.2		(2-4)
6	rs29010220	NCBI	rs29010220	SNP	428	0.4	46.2	38855773	(2-4)
6	rs29009570	NCBI	rs29009570	SNP	670	0.7	46.6		(2-4)
6	rs29014464	NCBI	rs29014464	SNP	119	0	47.3	40981871	5
6	rs29014465	NCBI	rs29014465	SNP	116	0	47.3	40982079	5
6	rs29014460	NCBI	rs29014460	SNP	638	0	47.3	40989135	(2-4)
6	rs29014462	NCBI	rs29014462	SNP	117	0	47.3	40989244	5
6	rs29014463	NCBI	rs29014463	SNP	354	0	47.3	40991883	(2-4)
6	rs29027071	NCBI	rs29027071	SNP	352	1	47.3	40966662	(2-4)
6	rs29021960	NCBI	rs29021960	SNP	577	2	48.3	42030670	(2-4)
6	rs29027897	NCBI	rs29027897	SNP	191	0	50.3	42944535	(2-4)
6	rs29015348	NCBI	rs29015348	SNP	55	0	50.3	45476110	5
6	BM3026	PubMed	8563170	MICROSATELLITE	665	0	50.3	44414309	1
6	BMS1242	PubMed	8563170	MICROSATELLITE	914	0.6	50.3	43557608-43557509	1
6	rs29027248	NCBI	rs29027248	SNP	345	0.8	50.9	43929904	(2-4)
6	rs29023972	NCBI	rs29023972	SNP	420	0.2	51.7	45896641	(2-4)
6	rs29019187	NCBI	rs29019187	SNP	511	0	51.9	46438011	5
6	rs29019188	NCBI	rs29019188	SNP	506	0	51.9	46440703	(2-4)
6	rs29017713	NCBI	rs29017713	SNP	307	0.1	51.9	46683965	(2-4)
6	rs29016265	NCBI	rs29016265	SNP	718	0	52.1	47812157	(2-4)
6	ss46526804	NCBI	ss46526804	SNP	500	0	52.1	46522536	(2-4)
6	rs29017497	NCBI	rs29017497	SNP	609	0	52.1	46580342	5
6	rs29017496	NCBI	rs29017496	SNP	32	0	52.1	46580400	5
6	rs29019498	NCBI	rs29019498	SNP	457	0	52.1	46820167	5
6	rs29014935	NCBI	rs29014935	SNP	632	0.8	52.1	47771416	(2-4)
6	rs29012125	NCBI	rs29012125	SNP	434	0	52.8	48041333	(2-4)
6	rs29018488	NCBI	rs29018488	SNP	155	0.6	52.8	48401686	5
6	rs29010402	NCBI	rs29010402	SNP	319	0	53.5	48676372	(2-4)
6	rs29021889	NCBI	rs29021889	SNP	399	0	53.5	49334857	(2-4)
6	rs29021888	NCBI	rs29021888	SNP	400	0	53.5		5
6	rs29021887	NCBI	rs29021887	SNP	373	0.3	53.5	49334950	5
6	rs29020030	NCBI	rs29020030	SNP	460	0	53.8	50136717	(2-4)
6	rs29023010	NCBI	rs29023010	SNP	461	0.9	53.8	50201213	(2-4)
6	rs29023256	NCBI	rs29023256	SNP	381	0	54.7	51201748	(2-4)
6	rs29021688	NCBI	rs29021688	SNP	381	1.2	54.7	51034851	(2-4)
6	rs29022256	NCBI	rs29022256	SNP	276	0.1	55.9		(2-4)
6	rs29009844	NCBI	rs29009844	SNP	413	0	56		(2-4)
6	rs29022511	NCBI	rs29022511	SNP	418	0	56	52776271	5
6	rs29022512	NCBI	rs29022512	SNP	676	0.6	56		(2-4)
6	rs29026369	NCBI	rs29026369	SNP	459	0	56.6	53432843	5
6	rs29020375	NCBI	rs29020375	SNP	657	0	56.6	53885516	5
6	rs29020376	NCBI	rs29020376	SNP	647	1.3	56.6		(2-4)
6	rs29014631	NCBI	rs29014631	SNP	272	0	57.9	57367416	(2-4)
6	rs29018662	NCBI	rs29018662	SNP	607	0.4	57.9		(2-4)
6	rs29018730	NCBI	rs29018730	SNP	459	0.1	58.3	56538592	(2-4)
6	rs29009712	NCBI	rs29009712	SNP	13	0.1	58.5	57577953	5
6	rs29026968	NCBI	rs29026968	SNP	288	0	58.6	57536099	(2-4)
6	rs29021880	NCBI	rs29021880	SNP	309	0.4	58.6	57763160	5
6	rs29021881	NCBI	rs29021881	SNP	325	1.1	59	57762925	(2-4)
6	rs29021264	NCBI	rs29021264	SNP	518	0.4	60.1	58609146	(2-4)
6	BMS470	PubMed	8563170	MICROSATELLITE	860	0.2	60.5	59095045	1
6	rs29012688	NCBI	rs29012688	SNP	287	0	60.7	59787612	(2-4)
6	rs29019530	NCBI	rs29019530	SNP	484	0.5	60.7	60246675	(2-4)
6	rs29019658	NCBI	rs29019658	SNP	472	0	61.2	60447848	(2-4)
6	rs29025767	NCBI	rs29025767	SNP	325	0.2	61.2	60652061	(2-4)
6	rs29017690	NCBI	rs29017690	SNP	384	0.3	61.5	60904764	(2-4)
6	rs29015646	NCBI	rs29015646	SNP	498	1	61.8	60952746	(2-4)
6	rs29011617	NCBI	rs29011617	SNP	339	0	62.9	62993033	(2-4)
6	rs29026818	NCBI	rs29026818	SNP	249	0	62.9	62868308	(2-4)
6	rs29026376	NCBI	rs29026376	SNP	592	1.7	62.9	62962891	(2-4)
6	rs29015787	NCBI	rs29015787	SNP	398	0.6	64.5	67033352	(2-4)
6	rs29017634	NCBI	rs29017634	SNP	174	0	65.1	67951708	(2-4)
6	rs29017633	NCBI	rs29017633	SNP	175	0.5	65.1	67951731	5
6	rs29022329	NCBI	rs29022329	SNP	277	0.4	65.6	68780721	(2-4)
6	rs29025576	NCBI	rs29025576	SNP	249	0.7	66	70521277	5
6	ss46526328	NCBI	ss46526328	SNP	471	0	66.6	70085631	(2-4)
6	rs29015604	NCBI	rs29015604	SNP	446	0	66.6		5
6	rs29010122	NCBI	rs29010122	SNP	443	0.1	66.6		5
6	rs29013964	NCBI	rs29013964	SNP	581	0	66.8	70795268	(2-4)
6	ss46526329	NCBI	ss46526329	SNP	603	1.3	66.8	70077252	(2-4)
6	rs29016956	NCBI	rs29016956	SNP	333	0	68.1	72504922	(2-4)
6	rs29027147	NCBI	rs29027147	SNP	252	0	68.1	71189704	(2-4)
6	rs29027145	NCBI	rs29027145	SNP	236	0	68.1	71190141	5
6	RM028	PubMed	8270547	MICROSATELLITE	757	0.5	68.1		1
6	rs29016043	NCBI	rs29016043	SNP	475	0	68.6	73601471	(2-4)
6	rs29017695	NCBI	rs29017695	SNP	547	0.5	68.6	73591856	(2-4)
6	rs29024839	NCBI	rs29024839	SNP	611	0	69	73955791	(2-4)
6	rs29014080	NCBI	rs29014080	SNP	381	0	69	74110717	5
6	rs29010809	NCBI	rs29010809	SNP	360	0.4	69	75281995	(2-4)
6	rs29023146	NCBI	rs29023146	SNP	230	1.7	69.4	74178909	(2-4)
6	rs29025531	NCBI	rs29025531	SNP	169	0	71.1	75645612	(2-4)
6	rs29022820	NCBI	rs29022820	SNP	268	0	71.1	76946178	5
6	rs29024480	NCBI	rs29024480	SNP	178	0.2	71.1	76580801	(2-4)
6	rs29022488	NCBI	rs29022488	SNP	276	5.2	71.4		(2-4)	1
6	ss46526125	NCBI	ss46526125	SNP	441	4.7	76.6	74539151	(2-4)	23
6	rs29013794	NCBI	rs29013794	SNP	343	3.3	81.2	77801574	(2-4)	5
6	rs29021769	NCBI	rs29021769	SNP	209	0	84.5	77344911	(2-4)
6	rs29021768	NCBI	rs29021768	SNP	209	0	84.5	77344754	5
6	rs29026112	NCBI	rs29026112	SNP	609	0	84.5	80887649	(2-4)
6	rs29026113	NCBI	rs29026113	SNP	603	0	84.5	80885419	5
6	rs29018853	NCBI	rs29018853	SNP	328	0	84.5	80568731	5
6	rs29012305	NCBI	rs29012305	SNP	181	0.6	84.5	80373771	5
6	rs29022785	NCBI	rs29022785	SNP	545	0	85.1	83054719	5
6	rs29013992	NCBI	rs29013992	SNP	154	0	85.1	78855304	5
6	rs29013991	NCBI	rs29013991	SNP	155	0	85.1		(2-4)	2
6	rs29013989	NCBI	rs29013989	SNP	155	0.1	85.1	78854889	(2-4)
6	rs29025335	NCBI	rs29025335	SNP	446	0.4	85.2	83365545	(2-4)	3
6	rs29026041	NCBI	rs29026041	SNP	533	0	85.6	83755520	(2-4)
6	rs29026040	NCBI	rs29026040	SNP	152	1.8	85.6	83755664	5
6	rs29012675	NCBI	rs29012675	SNP	528	0.6	87.4	84387497	(2-4)
6	rs29017739	NCBI	rs29017739	SNP	304	0.5	88	85040980	(2-4)
6	rs29012416	NCBI	rs29012416	SNP	61	0	88.6	85288859	5
6	rs29012417	NCBI	rs29012417	SNP	572	0.5	88.6	85289126	(2-4)
6	OAREL03	PubMed	9074927	MICROSATELLITE	796	0	89.1		1
6	rs29011728	NCBI	rs29011728	SNP	415	0.6	89.1	87242429	(2-4)
6	rs29025858	NCBI	rs29025858	SNP	326	0.2	89.7	88657039	5
6	rs29024685	NCBI	rs29024685	SNP	157	0	89.8	88538077	5
6	rs29024684	NCBI	rs29024684	SNP	156	0	89.8	88538027	5
6	rs29024683	NCBI	rs29024683	SNP	156	0	89.8	88537969	5
6	rs29024681	NCBI	rs29024681	SNP	157	0	89.8	88537898	5
6	rs29018255	NCBI	rs29018255	SNP	360	0	89.8		5
6	rs29015039	NCBI	rs29015039	SNP	485	0	89.8	88160213	(2-4)
6	rs29015040	NCBI	rs29015040	SNP	485	0	89.8	88160178	5
6	rs29015041	NCBI	rs29015041	SNP	485	0	89.8	88160023	5
6	AS_CAS a	GeneBank	X59856	HAPLOTYPE a	430	2.1	89.8	88287703-88287405	1
6	rs29001782	NCBI	rs29001782	SNP	383	0	91.9	86128027	(2-4)
6	rs29010267	NCBI	rs29010267	SNP	331	0.6	91.9	87989290	5
6	rs29019575	NCBI	rs29019575	SNP	536	0	92.5	88946761	(2-4)	1
6	K_CAS b	GeneBank	X14908	HAPLOTYPE b	133	0	92.5	88532332	1
6	rs29010229	NCBI	rs29010229	SNP	57	0	92.5	86810566	(2-4)
6	rs29022799	NCBI	rs29022799	SNP	221	0.4	92.5	89603520	5
6	rs29010419	NCBI	rs29010419	SNP	345	0.7	92.9	89274692	5
6	B_CAS c	GeneBank	X14711	HAPLOTYPE c	273	0.9	93.6	88332565-88330928	1
6	rs29024026	NCBI	rs29024026	SNP	381	1.4	94.5	90644772	(2-4)
6	rs29012368	NCBI	rs29012368	SNP	140	0.8	95.9	91747096	(2-4)
6	rs29016177	NCBI	rs29016177	SNP	411	0.7	96.7	92240040	(2-4)
6	rs29016391	NCBI	rs29016391	SNP	675	0	97.4	94720776	(2-4)
6	rs29016392	NCBI	rs29016392	SNP	675	0	97.4	94723804	(2-4)
6	rs29016270	NCBI	rs29016270	SNP	586	0	97.4	94737420	(2-4)
6	ss46526588	NCBI	ss46526588	SNP	621	1.1	97.4	94269288	(2-4)
6	rs29009899	NCBI	rs29009899	SNP	361	0	98.5	96296531	5
6	rs29011685	NCBI	rs29011685	SNP	262	0	98.5	96314998	5
6	rs29014369	NCBI	rs29014369	SNP	363	0.5	98.5	96447880	(2-4)
6	rs29020620	NCBI	rs29020620	SNP	487	0.3	99	96724593	(2-4)
6	rs29013307	NCBI	rs29013307	SNP	249	0	99.3	96803613	5
6	rs29013305	NCBI	rs29013305	SNP	249	0.3	99.3	96807183	5
6	rs29014057	NCBI	rs29014057	SNP	20	0.2	99.5	97914357	5
6	rs29020798	NCBI	rs29020798	SNP	271	0	99.7	95739958	(2-4)
6	rs29020799	NCBI	rs29020799	SNP	190	0	99.7	95740171	5
6	rs29020800	NCBI	rs29020800	SNP	271	0	99.7	95740392	(2-4)
6	rs29020802	NCBI	rs29020802	SNP	270	4.9	99.7	95740460	5
6	rs29016541	NCBI	rs29016541	SNP	497	0.9	104.6	100013826	(2-4)
6	rs29022306	NCBI	rs29022306	SNP	474	0	105.5	101204544	(2-4)
6	rs29022305	NCBI	rs29022305	SNP	561	0	105.5	101204507	(2-4)
6	ss46526011	NCBI	ss46526011	SNP	354	0.2	105.5	100922972	(2-4)
6	rs29024344	NCBI	rs29024344	SNP	471	0	105.7	101566490	(2-4)	3
6	rs29009653	NCBI	rs29009653	SNP	307	1.6	105.7	101738362	5
6	rs29018486	NCBI	rs29018486	SNP	585	0	107.3	102163271	(2-4)	3
6	rs29018485	NCBI	rs29018485	SNP	625	1.4	107.3	102167784	(2-4)
6	rs29015928	NCBI	rs29015928	SNP	583	0.3	108.7	103676858	(2-4)
6	rs29015919	NCBI	rs29015919	SNP	287	0.8	109	103878117	(2-4)
6	MNB-198	PubMed	12517073	MICROSATELLITE	850	0.7	109.7	103988321-103988073	1
6	rs29022090	NCBI	rs29022090	SNP	397	0	110.4	104639264	(2-4)
6	rs29022091	NCBI	rs29022091	SNP	395	0.4	110.4	104639510	(2-4)
6	ss46526470	NCBI	ss46526470	SNP	449	0	110.8	104907493	5
6	rs29022868	NCBI	rs29022868	SNP	307	0	110.8	105325024	(2-4)
6	rs29022867	NCBI	rs29022867	SNP	307	0.5	110.8	105325396	(2-4)
6	rs29019638	NCBI	rs29019638	SNP	550	0.2	111.3	105500023	(2-4)
6	rs29010945	NCBI	rs29010945	SNP	41	0.2	111.4	105522753	5
6	rs29010944	NCBI	rs29010944	SNP	310	0.5	111.6	105522833	5
6	rs29022956	NCBI	rs29022956	SNP	98	0.9	112.1	106000635	5
6	ss46526889	NCBI	ss46526889	SNP	300	1.5	113.1	106119612	(2-4)
6	rs29022499	NCBI	rs29022499	SNP	375	0	114.6	107336374	5
6	rs29022500	NCBI	rs29022500	SNP	333	0.2	114.6	107336740	5
6	rs29018038	NCBI	rs29018038	SNP	108	0	114.8	105866912	5
6	rs29019551	NCBI	rs29019551	SNP	397	0	114.8	107066938	(2-4)
6	rs29024784	NCBI	rs29024784	SNP	454	0.2	114.8		(2-4)
6	rs29023502	NCBI	rs29023502	SNP	19	0	115	107912557	5
6	rs29023501	NCBI	rs29023501	SNP	19	0.2	115	107912703	5
6	rs29023498	NCBI	rs29023498	SNP	412	0	115.2	107912894	(2-4)
6	rs29013959	NCBI	rs29013959	SNP	686	0.8	115.2	108219700	(2-4)
6	rs29024349	NCBI	rs29024349	SNP	643	1.3	116.1	108554269	(2-4)
6	rs29026829	NCBI	rs29026829	SNP	31	0	117.4	112708414	5
6	rs29026830	NCBI	rs29026830	SNP	29	0	117.4	112708393	5
6	rs29012203	NCBI	rs29012203	SNP	494	0.7	117.4		(2-4)
6	rs29022149	NCBI	rs29022149	SNP	215	1.5	118.1	111703787	(2-4)
6	rs29015109	NCBI	rs29015109	SNP	363	0	119.6	112884777	(2-4)
6	rs29009956	NCBI	rs29009956	SNP	589	0.5	119.6	111541598	(2-4)	6
6	rs29023041	NCBI	rs29023041	SNP	428	1.9	120.1	112940209	(2-4)	5
6	rs29025538	NCBI	rs29025538	SNP	511	0	122	113779026	(2-4)	9
6	rs29019592	NCBI	rs29019592	SNP	579	0	122	113830597	(2-4)	7
6	rs29019593	NCBI	rs29019593	SNP	183	2.9	122	113830608	5
6	rs29023407	NCBI	rs29023407	SNP	286	0	124.9	115253335	(2-4)	10
6	rs29023406	NCBI	rs29023406	SNP	486	0.2	124.9	115253699	5
6	rs29020739	NCBI	rs29020739	SNP	490	0	125.1	115690439	5
6	rs29020740	NCBI	rs29020740	SNP	489	0	125.1	115690569	5
6	rs29020741	NCBI	rs29020741	SNP	492	0	125.1	115690633	5
6	rs29020742	NCBI	rs29020742	SNP	489	0	125.1	115690674	5
6	rs29020743	NCBI	rs29020743	SNP	492	0	125.1		5
6	rs29020736	NCBI	rs29020736	SNP	488	0.2	125.1	115693714	(2-4)
6	rs29020735	NCBI	rs29020735	SNP	475	0	125.3	115693956	(2-4)	6
6	rs29022851	NCBI	rs29022851	SNP	354	2.5	125.3	114817706	(2-4)
6	rs29009880	NCBI	rs29009880	SNP	256	0	127.8	117063835	(2-4)
6	rs29009955	NCBI	rs29009955	SNP	376	1.1	127.8	116851145	(2-4)	1
6	BM2320	PubMed	7908653	MICROSATELLITE	789	0	128.9		1
6	rs29017692	NCBI	rs29017692	SNP	204	0.4	128.9	116998218	(2-4)
6	ss46526182	NCBI	ss46526182	SNP	545	2.2	129.3	121578893	(2-4)
6	rs29012794	NCBI	rs29012794	SNP	224	0	131.5	122523188	(2-4)	4
6	rs29016295	NCBI	rs29016295	SNP	449	0	131.5	122313410	(2-4)	1
6	rs29016294	NCBI	rs29016294	SNP	76	0	131.5	122430582	5
6	rs29025452	NCBI	rs29025452	SNP	300	1.9	131.5	122345282	5
6	rs29014835	NCBI	rs29014835	SNP	284	0	133.3	120918433	(2-4)
6	rs29014839	NCBI	rs29014839	SNP	191	0.8	133.3	120914464	5
6	rs29025459	NCBI	rs29025459	SNP	330	0	134.2	119275246	(2-4)	4
6	rs29025460	NCBI	rs29025460	SNP	321		134.2	119274934	(2-4)	4
7	rs29019778	NCBI	rs29019778	SNP	168	0	0	1449652	(2-4)
7	ss46526691	NCBI	ss46526691	SNP	158	0.701	0		(2-4)
7	rs29009679	NCBI	rs29009679	SNP	608	0	0.701	2190301	(2-4)
7	rs29009681	NCBI	rs29009681	SNP	591	1.12	0.701	2189748	(2-4)
7	rs29017563	NCBI	rs29017563	SNP	690	0	1.821		(2-4)
7	rs29020997	NCBI	rs29020997	SNP	442	1.254	1.821	2523561	(2-4)
7	rs29010175	NCBI	rs29010175	SNP	336	0	3.075	3354352	(2-4)
7	rs29010174	NCBI	rs29010174	SNP	332	1.129	3.075	3354009	5
7	rs29025834	NCBI	rs29025834	SNP	131	0	4.204	4175981	5
7	rs29023422	NCBI	rs29023422	SNP	382	0	4.204	4374106	(2-4)
7	rs29027201	NCBI	rs29027201	SNP	367	0	4.204	4820181	(2-4)
7	rs29012142	NCBI	rs29012142	SNP	363	0.779	4.204	4808855	(2-4)
7	ss46527024	NCBI	ss46527024	SNP	346	1.738	4.983	5006978	(2-4)
7	ss46526813	NCBI	ss46526813	SNP	375	0	6.721	5728835	(2-4)
[truncated: 5,079 more rows]
