# Supplementary material for: A high density linkage map of the bovine genome
Source: BMC Genet. 2009 Apr 24;10:18. doi: 10.1186/1471-2156-10-18 (PMC2680908; doi:10.1186/1471-2156-10-18)
Supplement: Additional file 3 — Summary final SNP status from the 10K SNP panel. Excel spreadsheet containing total numbers of mapped, available, removed for quality control reasons, and unmapped SNPs from the 10K SNP panel. [file 1471-2156-10-18-S3.xls]

## Sheet: Sheet1
Final status of SNPs from the 10K SNP panel	Number	Totals
Mapped	6767
Not mapped to a unique position and insertion based on physical position increased the length of linkage map above the threshold of 0.5 cM	652		7510 b
Not mapped to a unique position. Unknown physical position	91
Departure from HWE	120
Inheritance inconsistencies	260	9713 a
Allele frequency lower than 5%	1494		1891 c	2946 d
Less than 10 informative meioses	17
Orphan SNPs - No chromosome match found	136
Displaced SNPs - No chromosome match found	176
a Received SNPs - 10K SNP panel
b SNPs available for mapping
c SNPs removed from analysis due to quality control
d SNPs not mapped
